# Supplementary material for: Temporal and regional variation in catch across an extensive coastal recreational fishery: Exploring the utility of survey methods to guide and assess spatio-temporal management initiatives
Source: PLoS One. 2021 Jul 21;16(7):e0254388. doi: 10.1371/journal.pone.0254388 (PMC8294510; doi:10.1371/journal.pone.0254388)
Supplement: S1 Table — In each species’ table, PersonID is a unique identifier given to each angler in a surveyed household; HouseholdID is a unique identifier given to each household sampled for the survey; AppendixName refers to the common name of the species caught; NKept is the raw number of fish of the species in question kept by a person during the 2013/14 period; NReleased is the raw number of fish of the species in question released by a person during the 2013/14 period; Season is the season during which the person kept/released the stated number of fish; RegionName is the fishing zone in which the person kept/released the stated number of fish; NTotal is NKept + NReleased; CalibratedP2_Weight is the final weight calculated for a person following the application of a sampling weight and response propensity and calibration adjustments; NKept_Weighted is NKept * CalibratedP2_Weight which gives the expanded estimate of kept catch for the whole population represented by a person; NReleased_Weighted is NReleased * CalibratedP2_Weight which gives the expanded estimate of released catch for the whole population represented by a person; and, NTotal_Weighted is NTotal * CalibratedP2_Weight which gives the expanded estimate of total catch for the whole population represented by a person. (CSV) [file pone.0254388.s001.csv]

PersonID	HouseholdID	AppendixName	NKept	NReleased	Season	RegionName	NTotal	CalibratedP2_weight	NKept_Weighted	NReleased_Weighted	NTotal_Weighted
N01019_1	N01019	Bream	4.5	0	Autumn	Sydney	4.5	341.9037	1538.56665	0	1538.56665
N01019_1	N01019	Bream	13	2.5	Spring	Sydney	15.5	341.9037	4444.7481	854.75925	5299.50735
N01019_1	N01019	Bream	10	15	Summer	Sydney	25	341.9037	3419.037	5128.5555	8547.5925
N01023_1	N01023	Bream	0.75	0.25	Autumn	Hunter	1	1163.3289	872.496675	290.832225	1163.3289
N01023_1	N01023	Bream	1	6.333333333	Summer	Hunter	7.333333333	1163.3289	1163.3289	7367.7497	8531.0786
N01023_2	N01023	Bream	0.25	0.25	Autumn	Hunter	0.5	1163.3289	290.832225	290.832225	581.66445
N01023_3	N01023	Bream	0	1.333333333	Summer	Hunter	1.333333333	1163.3289	0	1551.1052	1551.1052
N01059_1	N01059	Bream	0	2	Summer	Sydney	2	663.3959	0	1326.7918	1326.7918
N01060_1	N01060	Bream	0	0.5	Summer	Hunter	0.5	1614.1957	0	807.09785	807.09785
N01060_2	N01060	Bream	0	1.333333333	Autumn	Hunter	1.333333333	1614.1957	0	2152.260933	2152.260933
N01060_2	N01060	Bream	0	0.5	Summer	Hunter	0.5	1614.1957	0	807.09785	807.09785
N01062_1	N01062	Bream	2	0	Winter	Mid North Coast	2	1930.5994	3861.1988	0	3861.1988
N01067_1	N01067	Bream	0	0.333333333	Spring	Sydney	0.333333333	1339.1812	0	446.3937329	446.3937329
N01067_5	N01067	Bream	0	0.333333333	Spring	Sydney	0.333333333	1339.1812	0	446.3937329	446.3937329
N01067_6	N01067	Bream	0	0.333333333	Spring	Sydney	0.333333333	1339.1812	0	446.3937329	446.3937329
N01131_4	N01131	Bream	0.5	1.5	Spring	Sydney	2	1121.88	560.94	1682.82	2243.76
N01131_5	N01131	Bream	0.5	1.5	Spring	Sydney	2	1121.88	560.94	1682.82	2243.76
N01190_1	N01190	Bream	0	2.5	Autumn	Hunter	2.5	912.1632	0	2280.408	2280.408
N01190_1	N01190	Bream	0	1.5	Summer	Hunter	1.5	912.1632	0	1368.2448	1368.2448
N01190_1	N01190	Bream	0	2	Winter	Hunter	2	912.1632	0	1824.3264	1824.3264
N01190_1	N01190	Bream	0	4.5	Summer	Sydney	4.5	912.1632	0	4104.7344	4104.7344
N01193_1	N01193	Bream	1	8	Spring	Sydney	9	911.6001	911.6001	7292.8008	8204.4009
N01193_1	N01193	Bream	0	1.5	Winter	Sydney	1.5	911.6001	0	1367.40015	1367.40015
N01193_2	N01193	Bream	0	1.5	Winter	Sydney	1.5	911.6001	0	1367.40015	1367.40015
N01238_1	N01238	Bream	0	1	Autumn	Hunter	1	1095.1633	0	1095.1633	1095.1633
N01238_1	N01238	Bream	0.5	5.5	Summer	Hunter	6	1095.1633	547.58165	6023.39815	6570.9798
N01258_1	N01258	Bream	0	3	Summer	North Coast	3	336.149	0	1008.447	1008.447
N01263_1	N01263	Bream	0	1	Autumn	Hunter	1	836.8236	0	836.8236	836.8236
N01299_1	N01299	Bream	0	0.5	Summer	Sydney	0.5	866.8348	0	433.4174	433.4174
N01462_1	N01462	Bream	0	0.5	Spring	Mid North Coast	0.5	794.2553	0	397.12765	397.12765
N01462_2	N01462	Bream	0	0.5	Spring	Mid North Coast	0.5	794.2553	0	397.12765	397.12765
N01534_1	N01534	Bream	0	3.5	Autumn	Sydney	3.5	746.3386	0	2612.1851	2612.1851
N01534_1	N01534	Bream	0	4.5	Summer	Sydney	4.5	746.3386	0	3358.5237	3358.5237
N01534_2	N01534	Bream	0	4.5	Summer	Sydney	4.5	746.3386	0	3358.5237	3358.5237
N01567_9	N01567	Bream	1	0.5	Spring	Sydney	1.5	736.9245	736.9245	368.46225	1105.38675
N01652_1	N01652	Bream	0	0.5	Spring	Sydney	0.5	817.9503	0	408.97515	408.97515
N01652_1	N01652	Bream	0	1	Summer	Sydney	1	817.9503	0	817.9503	817.9503
N01652_3	N01652	Bream	0	0.5	Spring	Sydney	0.5	817.9503	0	408.97515	408.97515
N01667_1	N01667	Bream	0	4	Summer	Mid North Coast	4	566.6708	0	2266.6832	2266.6832
N01692_1	N01692	Bream	1	1	Spring	Sydney	2	739.4172	739.4172	739.4172	1478.8344
N01692_1	N01692	Bream	1	1	Winter	Sydney	2	739.4172	739.4172	739.4172	1478.8344
N01692_3	N01692	Bream	0	1	Winter	Sydney	1	739.4172	0	739.4172	739.4172
N01708_1	N01708	Bream	0	4	Winter	Sydney	4	952.2788	0	3809.1152	3809.1152
N01713_1	N01713	Bream	0.5	0	Spring	Sydney	0.5	344.1914	172.0957	0	172.0957
N01713_1	N01713	Bream	1.5	0.5	Summer	Sydney	2	344.1914	516.2871	172.0957	688.3828
N01713_2	N01713	Bream	0.5	0	Spring	Sydney	0.5	344.1914	172.0957	0	172.0957
N01713_2	N01713	Bream	1.5	0.5	Summer	Sydney	2	344.1914	516.2871	172.0957	688.3828
N01774_1	N01774	Bream	1	0	Spring	Mid South Coast	1	896.298	896.298	0	896.298
N01904_1	N01904	Bream	0	10	Summer	South Coast	10	436.1181	0	4361.181	4361.181
N02220_5	N02220	Bream	0	1	Spring	Mid North Coast	1	759.0136	0	759.0136	759.0136
N02220_5	N02220	Bream	1	0	Spring	Sydney	1	759.0136	759.0136	0	759.0136
N02391_1	N02391	Bream	0	0.333333333	Spring	Sydney	0.333333333	733.9175	0	244.6391664	244.6391664
N02391_3	N02391	Bream	0	0.333333333	Spring	Sydney	0.333333333	733.9175	0	244.6391664	244.6391664
N02552_1	N02552	Bream	0	1	Summer	Sydney	1	896.298	0	896.298	896.298
N02572_2	N02572	Bream	0	3	Winter	Mid South Coast	3	776.3216	0	2328.9648	2328.9648
N02611_3	N02611	Bream	2	0	Summer	Sydney	2	1236.6458	2473.2916	0	2473.2916
N02613_1	N02613	Bream	1	2	Winter	Sydney	3	999.4367	999.4367	1998.8734	2998.3101
N02613_2	N02613	Bream	1	2	Winter	Sydney	3	999.4367	999.4367	1998.8734	2998.3101
N02623_1	N02623	Bream	5	13	Winter	Mid North Coast	18	479.6635	2398.3175	6235.6255	8633.943
N02623_1	N02623	Bream	0	2	Spring	Sydney	2	479.6635	0	959.327	959.327
N02623_1	N02623	Bream	0	1	Winter	Sydney	1	479.6635	0	479.6635	479.6635
N02623_1	N02623	Bream	1	0	Autumn	Mid South Coast	1	479.6635	479.6635	0	479.6635
N02623_1	N02623	Bream	1	0	Spring	Mid South Coast	1	479.6635	479.6635	0	479.6635
N02623_2	N02623	Bream	1	0	Autumn	Mid South Coast	1	479.6635	479.6635	0	479.6635
N02655_1	N02655	Bream	0	1	Autumn	Mid South Coast	1	1119.3226	0	1119.3226	1119.3226
N02655_2	N02655	Bream	0	1	Autumn	Mid South Coast	1	1119.3226	0	1119.3226	1119.3226
N02659_1	N02659	Bream	0	1.5	Summer	Mid South Coast	1.5	672.0954	0	1008.1431	1008.1431
N02711_3	N02711	Bream	0	0.5	Autumn	Sydney	0.5	1220.7423	0	610.37115	610.37115
N02711_4	N02711	Bream	0	0.5	Autumn	Sydney	0.5	1220.7423	0	610.37115	610.37115
N02755_1	N02755	Bream	0	1	Summer	Sydney	1	2012.1107	0	2012.1107	2012.1107
N02872_1	N02872	Bream	0	2.666666667	Autumn	Sydney	2.666666667	354.173	0	944.4613335	944.4613335
N02872_1	N02872	Bream	0.5	1.5	Spring	Sydney	2	354.173	177.0865	531.2595	708.346
N02872_1	N02872	Bream	0.333333333	7.333333333	Summer	Sydney	7.666666666	354.173	118.0576665	2597.268667	2715.326333
N02872_1	N02872	Bream	0.5	1	Winter	Sydney	1.5	354.173	177.0865	354.173	531.2595
N02959_1	N02959	Bream	0	0.5	Summer	Mid North Coast	0.5	977.5196	0	488.7598	488.7598
N02959_3	N02959	Bream	0	0.5	Summer	Mid North Coast	0.5	977.5196	0	488.7598	488.7598
N02987_1	N02987	Bream	4	2	Autumn	Sydney	6	1076.8495	4307.398	2153.699	6461.097
N02987_1	N02987	Bream	0	1	Spring	Sydney	1	1076.8495	0	1076.8495	1076.8495
N02987_1	N02987	Bream	1	36.5	Summer	Sydney	37.5	1076.8495	1076.8495	39305.00675	40381.85625
N03090_4	N03090	Bream	0	0.666666667	Autumn	North Coast	0.666666667	963.7723	0	642.514867	642.514867
N03130_1	N03130	Bream	1	3	Autumn	Sydney	4	936.4541	936.4541	2809.3623	3745.8164
N03130_1	N03130	Bream	0.333333333	0.333333333	Winter	Sydney	0.666666666	936.4541	312.1513664	312.1513664	624.3027327
N03130_2	N03130	Bream	1	0	Summer	Sydney	1	936.4541	936.4541	0	936.4541
N03130_4	N03130	Bream	0.333333333	0.333333333	Winter	Sydney	0.666666666	936.4541	312.1513664	312.1513664	624.3027327
N03130_5	N03130	Bream	0.333333333	0.333333333	Winter	Sydney	0.666666666	936.4541	312.1513664	312.1513664	624.3027327
N03132_1	N03132	Bream	0	5	Spring	Sydney	5	320.1634	0	1600.817	1600.817
N03197_1	N03197	Bream	0	2	Summer	Sydney	2	578.42	0	1156.84	1156.84
N03295_1	N03295	Bream	0	0.5	Summer	Sydney	0.5	663.3959	0	331.69795	331.69795
N03296_3	N03296	Bream	0	1	Summer	Hunter	1	382.7827	0	382.7827	382.7827
N03296_3	N03296	Bream	0	0.5	Summer	Sydney	0.5	382.7827	0	191.39135	191.39135
N03479_1	N03479	Bream	0	4	Autumn	Sydney	4	476.6131	0	1906.4524	1906.4524
N03479_1	N03479	Bream	1	0	Spring	Sydney	1	476.6131	476.6131	0	476.6131
N03570_1	N03570	Bream	1.5	0	Autumn	Sydney	1.5	931.4281	1397.14215	0	1397.14215
N03570_1	N03570	Bream	0.5	0	Spring	Sydney	0.5	931.4281	465.71405	0	465.71405
N03570_1	N03570	Bream	1.5	0	Summer	Sydney	1.5	931.4281	1397.14215	0	1397.14215
N03570_3	N03570	Bream	1.5	0	Autumn	Sydney	1.5	931.4281	1397.14215	0	1397.14215
N03570_3	N03570	Bream	0.5	0	Spring	Sydney	0.5	931.4281	465.71405	0	465.71405
N03570_3	N03570	Bream	1.5	0	Summer	Sydney	1.5	931.4281	1397.14215	0	1397.14215
N03607_5	N03607	Bream	0	2.5	Autumn	Mid South Coast	2.5	1136.6426	0	2841.6065	2841.6065
N03607_6	N03607	Bream	0	2.5	Autumn	Mid South Coast	2.5	1136.6426	0	2841.6065	2841.6065
N03624_1	N03624	Bream	1	0	Autumn	Sydney	1	1223.8514	1223.8514	0	1223.8514
N03633_1	N03633	Bream	0	0.5	Summer	Sydney	0.5	732.1897	0	366.09485	366.09485
N03633_2	N03633	Bream	0	0.5	Summer	Sydney	0.5	732.1897	0	366.09485	366.09485
N03645_2	N03645	Bream	0	0.2	Autumn	Sydney	0.2	630.0193	0	126.00386	126.00386
N03666_3	N03666	Bream	0	0.5	Summer	Mid South Coast	0.5	1431.7406	0	715.8703	715.8703
N03666_4	N03666	Bream	0	0.5	Summer	Mid South Coast	0.5	1431.7406	0	715.8703	715.8703
N03673_1	N03673	Bream	3	5.5	Autumn	Sydney	8.5	1443.1742	4329.5226	7937.4581	12266.9807
N03673_2	N03673	Bream	2	2.5	Autumn	Sydney	4.5	1443.1742	2886.3484	3607.9355	6494.2839
N03673_3	N03673	Bream	0	1	Autumn	Sydney	1	1443.1742	0	1443.1742	1443.1742
N03673_4	N03673	Bream	0	1	Autumn	Sydney	1	1443.1742	0	1443.1742	1443.1742
N03694_1	N03694	Bream	0	0.2	Summer	Sydney	0.2	1261.6822	0	252.33644	252.33644
N03694_2	N03694	Bream	0	0.2	Summer	Sydney	0.2	1261.6822	0	252.33644	252.33644
N03694_3	N03694	Bream	0	0.2	Summer	Sydney	0.2	1261.6822	0	252.33644	252.33644
N03694_4	N03694	Bream	0	0.2	Summer	Sydney	0.2	1261.6822	0	252.33644	252.33644
N03694_5	N03694	Bream	0	0.2	Summer	Sydney	0.2	1261.6822	0	252.33644	252.33644
N03792_1	N03792	Bream	0.333333333	0	Autumn	Sydney	0.333333333	656.9557	218.9852331	0	218.9852331
N03792_1	N03792	Bream	1	12	Summer	Sydney	13	656.9557	656.9557	7883.4684	8540.4241
N03814_1	N03814	Bream	0	3	Summer	Mid South Coast	3	2012.1107	0	6036.3321	6036.3321
N03822_1	N03822	Bream	0	1	Summer	Sydney	1	862.117	0	862.117	862.117
N03851_1	N03851	Bream	0	2	Summer	Mid South Coast	2	1191.7178	0	2383.4356	2383.4356
N03851_2	N03851	Bream	0	2	Summer	Mid South Coast	2	1191.7178	0	2383.4356	2383.4356
N03855_1	N03855	Bream	0	12	Autumn	Mid South Coast	12	721.5609	0	8658.7308	8658.7308
N03881_1	N03881	Bream	3	5	Autumn	Mid South Coast	8	735.4993	2206.4979	3677.4965	5883.9944
N03881_1	N03881	Bream	0	3	Winter	Mid South Coast	3	735.4993	0	2206.4979	2206.4979
N03928_1	N03928	Bream	0	2	Autumn	Mid South Coast	2	1383.3906	0	2766.7812	2766.7812
N03941_1	N03941	Bream	0.25	40.16666667	Autumn	Mid South Coast	40.41666667	838.5167	209.629175	33680.42079	33890.04996
N03941_1	N03941	Bream	5	1	Summer	Mid South Coast	6	838.5167	4192.5835	838.5167	5031.1002
N03941_2	N03941	Bream	0.25	40.16666667	Autumn	Mid South Coast	40.41666667	838.5167	209.629175	33680.42079	33890.04996
N03941_3	N03941	Bream	0.25	3.5	Autumn	Mid South Coast	3.75	838.5167	209.629175	2934.80845	3144.437625
N03941_4	N03941	Bream	0.25	20.16666667	Autumn	Mid South Coast	20.41666667	838.5167	209.629175	16910.08679	17119.71596
N03950_1	N03950	Bream	2	9	Autumn	Mid South Coast	11	940.8713	1881.7426	8467.8417	10349.5843
N04075_1	N04075	Bream	0	5	Spring	Mid North Coast	5	1966.3004	0	9831.502	9831.502
N04115_1	N04115	Bream	0	20	Spring	Sydney	20	408.6487	0	8172.974	8172.974
N04115_1	N04115	Bream	2	0	Summer	Sydney	2	408.6487	817.2974	0	817.2974
N04119_1	N04119	Bream	0	4	Spring	Mid North Coast	4	881.222	0	3524.888	3524.888
N04119_1	N04119	Bream	0	0.5	Summer	Sydney	0.5	881.222	0	440.611	440.611
N04119_1	N04119	Bream	0.5	0	Summer	Mid South Coast	0.5	881.222	440.611	0	440.611
N04119_4	N04119	Bream	0	0.5	Summer	Sydney	0.5	881.222	0	440.611	440.611
N04128_1	N04128	Bream	0	2	Summer	Hunter	2	1661.3178	0	3322.6356	3322.6356
N04128_2	N04128	Bream	0	2	Summer	Hunter	2	1661.3178	0	3322.6356	3322.6356
N04139_1	N04139	Bream	0.333333333	0	Autumn	Sydney	0.333333333	1385.5755	461.8584995	0	461.8584995
N04199_1	N04199	Bream	0	0.5	Summer	Sydney	0.5	720.8846	0	360.4423	360.4423
N04199_4	N04199	Bream	0	0.5	Summer	Sydney	0.5	720.8846	0	360.4423	360.4423
N04337_1	N04337	Bream	3	2.5	Autumn	Sydney	5.5	822.6014	2467.8042	2056.5035	4524.3077
N04337_1	N04337	Bream	2	5	Spring	Sydney	7	822.6014	1645.2028	4113.007	5758.2098
N04337_1	N04337	Bream	0	5	Winter	Sydney	5	822.6014	0	4113.007	4113.007
N04349_1	N04349	Bream	6	4	Autumn	Hunter	10	1382.6952	8296.1712	5530.7808	13826.952
N04349_1	N04349	Bream	2	6.333333333	Summer	Hunter	8.333333333	1382.6952	2765.3904	8757.0696	11522.46
N04389_2	N04389	Bream	0	0.8	Autumn	Hunter	0.8	1776.45	0	1421.16	1421.16
N04389_3	N04389	Bream	0	0.8	Autumn	Hunter	0.8	1776.45	0	1421.16	1421.16
N04389_4	N04389	Bream	0	0.8	Autumn	Hunter	0.8	1776.45	0	1421.16	1421.16
N04389_5	N04389	Bream	0	0.8	Autumn	Hunter	0.8	1776.45	0	1421.16	1421.16
N04389_6	N04389	Bream	0	0.8	Autumn	Hunter	0.8	1776.45	0	1421.16	1421.16
N04469_1	N04469	Bream	0	2	Autumn	Sydney	2	1563.7163	0	3127.4326	3127.4326
N04487_1	N04487	Bream	0	2	Summer	Sydney	2	1000.6646	0	2001.3292	2001.3292
N04493_1	N04493	Bream	0	1	Spring	Sydney	1	2012.1107	0	2012.1107	2012.1107
N04493_1	N04493	Bream	0	7	Summer	Sydney	7	2012.1107	0	14084.7749	14084.7749
N04493_2	N04493	Bream	0	1	Spring	Sydney	1	2012.1107	0	2012.1107	2012.1107
N04493_2	N04493	Bream	0	7	Summer	Sydney	7	2012.1107	0	14084.7749	14084.7749
N04496_1	N04496	Bream	1	0	Autumn	Sydney	1	1374.691	1374.691	0	1374.691
N04496_1	N04496	Bream	0	1	Summer	Sydney	1	1374.691	0	1374.691	1374.691
N04533_1	N04533	Bream	1	0	Summer	Mid South Coast	1	725.2864	725.2864	0	725.2864
N04715_1	N04715	Bream	0	1	Summer	Hunter	1	738.3221	0	738.3221	738.3221
N04724_1	N04724	Bream	2	3	Autumn	Sydney	5	1134.3352	2268.6704	3403.0056	5671.676
N04724_1	N04724	Bream	2	5	Summer	Sydney	7	1134.3352	2268.6704	5671.676	7940.3464
N04781_1	N04781	Bream	0	2	Spring	Mid North Coast	2	604.2267	0	1208.4534	1208.4534
N04781_1	N04781	Bream	0	9	Winter	Mid North Coast	9	604.2267	0	5438.0403	5438.0403
N04781_2	N04781	Bream	4	78	Autumn	Mid North Coast	82	604.2267	2416.9068	47129.6826	49546.5894
N04781_2	N04781	Bream	0	5	Spring	Mid North Coast	5	604.2267	0	3021.1335	3021.1335
N04781_2	N04781	Bream	5	20	Winter	Mid North Coast	25	604.2267	3021.1335	12084.534	15105.6675
N04781_2	N04781	Bream	3	93	Autumn	Sydney	96	604.2267	1812.6801	56193.0831	58005.7632
N04781_2	N04781	Bream	6	51	Spring	Sydney	57	604.2267	3625.3602	30815.5617	34440.9219
N04781_2	N04781	Bream	2	60	Summer	Sydney	62	604.2267	1208.4534	36253.602	37462.0554
N04833_1	N04833	Bream	11	1.75	Spring	Hunter	12.75	1003.6323	11039.9553	1756.356525	12796.31183
N04833_1	N04833	Bream	2.5	0	Summer	Hunter	2.5	1003.6323	2509.08075	0	2509.08075
N04833_1	N04833	Bream	6	1	Winter	Hunter	7	1003.6323	6021.7938	1003.6323	7025.4261
N04833_1	N04833	Bream	0.5	1	Autumn	Sydney	1.5	1003.6323	501.81615	1003.6323	1505.44845
N04833_1	N04833	Bream	5	0	Spring	Sydney	5	1003.6323	5018.1615	0	5018.1615
N04833_1	N04833	Bream	7	1.666666667	Summer	Sydney	8.666666667	1003.6323	7025.4261	1672.7205	8698.1466
N04833_1	N04833	Bream	5	2	Winter	Sydney	7	1003.6323	5018.1615	2007.2646	7025.4261
N04833_3	N04833	Bream	0	1.75	Spring	Hunter	1.75	1003.6323	0	1756.356525	1756.356525
N04833_3	N04833	Bream	2	1.666666667	Summer	Sydney	3.666666667	1003.6323	2007.2646	1672.7205	3679.9851
N04833_3	N04833	Bream	0	0.5	Winter	Sydney	0.5	1003.6323	0	501.81615	501.81615
N04833_4	N04833	Bream	0	1.75	Spring	Hunter	1.75	1003.6323	0	1756.356525	1756.356525
N04833_4	N04833	Bream	0.5	1	Autumn	Sydney	1.5	1003.6323	501.81615	1003.6323	1505.44845
N04833_4	N04833	Bream	2	1.666666667	Summer	Sydney	3.666666667	1003.6323	2007.2646	1672.7205	3679.9851
N04833_4	N04833	Bream	2	1.5	Winter	Sydney	3.5	1003.6323	2007.2646	1505.44845	3512.71305
N04833_5	N04833	Bream	0	1.75	Spring	Hunter	1.75	1003.6323	0	1756.356525	1756.356525
N04844_1	N04844	Bream	0	4	Winter	Hunter	4	1850.7869	0	7403.1476	7403.1476
N04844_1	N04844	Bream	3.5	0.5	Autumn	Sydney	4	1850.7869	6477.75415	925.39345	7403.1476
N04844_1	N04844	Bream	1.5	5	Spring	Sydney	6.5	1850.7869	2776.18035	9253.9345	12030.11485
N04844_1	N04844	Bream	1.75	1.25	Summer	Sydney	3	1850.7869	3238.877075	2313.483625	5552.3607
N04844_2	N04844	Bream	3.5	0.5	Autumn	Sydney	4	1850.7869	6477.75415	925.39345	7403.1476
N04844_2	N04844	Bream	1.5	5	Spring	Sydney	6.5	1850.7869	2776.18035	9253.9345	12030.11485
N04844_2	N04844	Bream	1.75	1.25	Summer	Sydney	3	1850.7869	3238.877075	2313.483625	5552.3607
N04851_1	N04851	Bream	0	1	Autumn	Mid South Coast	1	221.3322	0	221.3322	221.3322
N04969_1	N04969	Bream	0.5	0	Summer	Sydney	0.5	509.7214	254.8607	0	254.8607
N04969_2	N04969	Bream	0.5	0	Summer	Sydney	0.5	509.7214	254.8607	0	254.8607
N05010_1	N05010	Bream	0	2	Spring	Sydney	2	1100.5158	0	2201.0316	2201.0316
N05114_1	N05114	Bream	0.5	1.5	Autumn	Mid South Coast	2	760.5722	380.2861	1140.8583	1521.1444
N05114_2	N05114	Bream	0.5	1.5	Autumn	Mid South Coast	2	760.5722	380.2861	1140.8583	1521.1444
N05121_1	N05121	Bream	0	2	Autumn	Mid South Coast	2	759.3532	0	1518.7064	1518.7064
N05133_1	N05133	Bream	0.5	13.5	Autumn	Sydney	14	714.6747	357.33735	9648.10845	10005.4458
N05133_1	N05133	Bream	0	1	Spring	Sydney	1	714.6747	0	714.6747	714.6747
N05133_1	N05133	Bream	0	11.5	Winter	Sydney	11.5	714.6747	0	8218.75905	8218.75905
N05133_2	N05133	Bream	0.5	7.5	Autumn	Sydney	8	714.6747	357.33735	5360.06025	5717.3976
N05133_2	N05133	Bream	0	10	Winter	Sydney	10	714.6747	0	7146.747	7146.747
N05141_1	N05141	Bream	0	9	Summer	Sydney	9	547.4797	0	4927.3173	4927.3173
N05141_1	N05141	Bream	0	3	Winter	Sydney	3	547.4797	0	1642.4391	1642.4391
N05188_1	N05188	Bream	3.5	4.5	Autumn	Mid North Coast	8	651.6082	2280.6287	2932.2369	5212.8656
N05188_1	N05188	Bream	3.5	6	Spring	Mid North Coast	9.5	651.6082	2280.6287	3909.6492	6190.2779
N05188_1	N05188	Bream	0	2	Spring	Sydney	2	651.6082	0	1303.2164	1303.2164
N05239_2	N05239	Bream	0	2	Summer	Sydney	2	1383.3906	0	2766.7812	2766.7812
N05337_1	N05337	Bream	0	5	Spring	Sydney	5	1130.5489	0	5652.7445	5652.7445
N05694_5	N05694	Bream	0	4	Autumn	Sydney	4	778.9191	0	3115.6764	3115.6764
N05729_1	N05729	Bream	10	0	Spring	Mid South Coast	10	465.8979	4658.979	0	4658.979
N05729_1	N05729	Bream	151	26	Summer	Mid South Coast	177	465.8979	70350.5829	12113.3454	82463.9283
N05729_4	N05729	Bream	0	1.5	Summer	Mid South Coast	1.5	465.8979	0	698.84685	698.84685
N05729_5	N05729	Bream	0	1.5	Summer	Mid South Coast	1.5	465.8979	0	698.84685	698.84685
N07007_1	N07007	Bream	0	3	Autumn	Hunter	3	346.6868	0	1040.0604	1040.0604
N07007_1	N07007	Bream	0.333333333	0.333333333	Summer	Hunter	0.666666666	346.6868	115.5622666	115.5622666	231.1245331
N07042_1	N07042	Bream	0	1	Summer	Mid North Coast	1	274.41	0	274.41	274.41
N07101_1	N07101	Bream	0	0.333333333	Autumn	Hunter	0.333333333	319.8656	0	106.6218666	106.6218666
N07101_3	N07101	Bream	0	0.333333333	Autumn	Hunter	0.333333333	319.8656	0	106.6218666	106.6218666
N07101_4	N07101	Bream	0	0.333333333	Autumn	Hunter	0.333333333	319.8656	0	106.6218666	106.6218666
N07145_1	N07145	Bream	0	1.666666667	Summer	Hunter	1.666666667	267.2404	0	445.4006668	445.4006668
N07145_3	N07145	Bream	0	1.666666667	Summer	Hunter	1.666666667	267.2404	0	445.4006668	445.4006668
N07145_4	N07145	Bream	0	1.666666667	Summer	Hunter	1.666666667	267.2404	0	445.4006668	445.4006668
N07201_1	N07201	Bream	0	3	Summer	Mid North Coast	3	254.0662	0	762.1986	762.1986
N07201_1	N07201	Bream	0	1	Winter	Hunter	1	254.0662	0	254.0662	254.0662
N07267_1	N07267	Bream	0	0.666666667	Autumn	Mid North Coast	0.666666667	290.1594	0	193.4396001	193.4396001
N07267_1	N07267	Bream	0	6	Spring	Mid North Coast	6	290.1594	0	1740.9564	1740.9564
N07267_1	N07267	Bream	0	0.25	Summer	Hunter	0.25	290.1594	0	72.53985	72.53985
N07267_2	N07267	Bream	0	0.666666667	Autumn	Mid North Coast	0.666666667	290.1594	0	193.4396001	193.4396001
N07267_2	N07267	Bream	0	0.666666667	Spring	Mid North Coast	0.666666667	290.1594	0	193.4396001	193.4396001
N07267_2	N07267	Bream	0	0.25	Summer	Hunter	0.25	290.1594	0	72.53985	72.53985
N07267_3	N07267	Bream	0	6.666666667	Spring	Mid North Coast	6.666666667	290.1594	0	1934.396	1934.396
N07267_3	N07267	Bream	0	2.75	Summer	Hunter	2.75	290.1594	0	797.93835	797.93835
N07267_4	N07267	Bream	0	0.666666667	Autumn	Mid North Coast	0.666666667	290.1594	0	193.4396001	193.4396001
N07267_4	N07267	Bream	0	6.666666667	Spring	Mid North Coast	6.666666667	290.1594	0	1934.396	1934.396
N07267_4	N07267	Bream	0	2.75	Summer	Hunter	2.75	290.1594	0	797.93835	797.93835
N07288_1	N07288	Bream	3	3	Autumn	Hunter	6	108.6426	325.9278	325.9278	651.8556
N07288_1	N07288	Bream	6	12	Winter	Hunter	18	108.6426	651.8556	1303.7112	1955.5668
N07304_1	N07304	Bream	0	1.666666667	Autumn	Hunter	1.666666667	408.1453	0	680.2421668	680.2421668
N07304_2	N07304	Bream	0	1.666666667	Autumn	Hunter	1.666666667	408.1453	0	680.2421668	680.2421668
N07304_3	N07304	Bream	0	1.666666667	Autumn	Hunter	1.666666667	408.1453	0	680.2421668	680.2421668
N07322_2	N07322	Bream	0	0.666666667	Summer	Hunter	0.666666667	537.0129	0	358.0086002	358.0086002
N07322_3	N07322	Bream	0	0.666666667	Summer	Hunter	0.666666667	537.0129	0	358.0086002	358.0086002
N07322_4	N07322	Bream	0	0.666666667	Summer	Hunter	0.666666667	537.0129	0	358.0086002	358.0086002
N07339_1	N07339	Bream	0	3	Autumn	Hunter	3	596.7848	0	1790.3544	1790.3544
N07361_1	N07361	Bream	0	1.666666667	Autumn	Hunter	1.666666667	799.8726	0	1333.121	1333.121
N07361_1	N07361	Bream	0	2	Winter	Hunter	2	799.8726	0	1599.7452	1599.7452
N07377_1	N07377	Bream	0	2	Autumn	Hunter	2	190.6586	0	381.3172	381.3172
N07386_1	N07386	Bream	24.5	0	Autumn	Hunter	24.5	182.673	4475.4885	0	4475.4885
N07386_2	N07386	Bream	24.5	0	Autumn	Hunter	24.5	182.673	4475.4885	0	4475.4885
N07389_1	N07389	Bream	0	1	Spring	Hunter	1	237.0348	0	237.0348	237.0348
N07446_1	N07446	Bream	0	4	Summer	Hunter	4	297.7456	0	1190.9824	1190.9824
N07446_1	N07446	Bream	0	2	Winter	Hunter	2	297.7456	0	595.4912	595.4912
N07446_2	N07446	Bream	0	1	Summer	Hunter	1	297.7456	0	297.7456	297.7456
N07446_3	N07446	Bream	0	4	Summer	Hunter	4	297.7456	0	1190.9824	1190.9824
N07446_3	N07446	Bream	0	2	Winter	Hunter	2	297.7456	0	595.4912	595.4912
N07511_1	N07511	Bream	0	2	Winter	Hunter	2	628.8606	0	1257.7212	1257.7212
N07511_2	N07511	Bream	0	2	Winter	Hunter	2	628.8606	0	1257.7212	1257.7212
N07527_1	N07527	Bream	0	0.4	Autumn	Sydney	0.4	483.9872	0	193.59488	193.59488
N07527_3	N07527	Bream	0	0.4	Autumn	Sydney	0.4	483.9872	0	193.59488	193.59488
N07540_1	N07540	Bream	0.25	0	Autumn	Hunter	0.25	270.9994	67.74985	0	67.74985
N07540_1	N07540	Bream	0.666666667	0	Summer	Hunter	0.666666667	270.9994	180.6662668	0	180.6662668
N07540_2	N07540	Bream	0.25	0	Autumn	Hunter	0.25	270.9994	67.74985	0	67.74985
N07540_3	N07540	Bream	0.25	0	Autumn	Hunter	0.25	270.9994	67.74985	0	67.74985
N07540_3	N07540	Bream	0.666666667	0	Summer	Hunter	0.666666667	270.9994	180.6662668	0	180.6662668
N07540_4	N07540	Bream	0.25	0	Autumn	Hunter	0.25	270.9994	67.74985	0	67.74985
N07540_4	N07540	Bream	0.666666667	0	Summer	Hunter	0.666666667	270.9994	180.6662668	0	180.6662668
N07568_1	N07568	Bream	0	7	Winter	Hunter	7	321.0348	0	2247.2436	2247.2436
N07621_1	N07621	Bream	0	7	Autumn	Mid North Coast	7	183.7902	0	1286.5314	1286.5314
N07621_1	N07621	Bream	0	1.5	Summer	Mid North Coast	1.5	183.7902	0	275.6853	275.6853
N07621_2	N07621	Bream	0	7	Autumn	Mid North Coast	7	183.7902	0	1286.5314	1286.5314
N07621_2	N07621	Bream	0	1.5	Summer	Mid North Coast	1.5	183.7902	0	275.6853	275.6853
N07626_1	N07626	Bream	1	10	Autumn	Hunter	11	250.8494	250.8494	2508.494	2759.3434
N07626_1	N07626	Bream	2.5	1.5	Summer	Hunter	4	250.8494	627.1235	376.2741	1003.3976
N07632_1	N07632	Bream	6	12	Summer	Hunter	18	501.6133	3009.6798	6019.3596	9029.0394
N07650_1	N07650	Bream	1	3	Autumn	Hunter	4	345.6884	345.6884	1037.0652	1382.7536
N07650_1	N07650	Bream	0.833333333	5.5	Spring	Hunter	6.333333333	345.6884	288.0736666	1901.2862	2189.359867
N07650_1	N07650	Bream	5.5	7.333333333	Summer	Hunter	12.83333333	345.6884	1901.2862	2535.048267	4436.334467
N07650_2	N07650	Bream	0.5	2	Summer	Hunter	2.5	345.6884	172.8442	691.3768	864.221
N07650_4	N07650	Bream	0.333333333	0	Spring	Hunter	0.333333333	345.6884	115.2294666	0	115.2294666
N07650_5	N07650	Bream	0.333333333	1.5	Spring	Hunter	1.833333333	345.6884	115.2294666	518.5326	633.7620666
N07650_5	N07650	Bream	3	4.333333333	Summer	Hunter	7.333333333	345.6884	1037.0652	1497.983067	2535.048267
N07650_6	N07650	Bream	4.166666667	17.83333333	Autumn	Hunter	22	345.6884	1440.368333	6164.776466	7605.144799
N07650_6	N07650	Bream	5.5	4	Spring	Hunter	9.5	345.6884	1901.2862	1382.7536	3284.0398
N07650_6	N07650	Bream	2.5	12	Summer	Hunter	14.5	345.6884	864.221	4148.2608	5012.4818
N07694_1	N07694	Bream	7	0	Autumn	Mid North Coast	7	99.3975	695.7825	0	695.7825
N07694_1	N07694	Bream	0	1	Spring	Mid North Coast	1	99.3975	0	99.3975	99.3975
N07695_1	N07695	Bream	0	2	Spring	Hunter	2	321.6019	0	643.2038	643.2038
N07695_1	N07695	Bream	1.5	1	Summer	Hunter	2.5	321.6019	482.40285	321.6019	804.00475
N07695_2	N07695	Bream	0	3	Spring	Hunter	3	321.6019	0	964.8057	964.8057
N07695_2	N07695	Bream	1.5	1	Summer	Hunter	2.5	321.6019	482.40285	321.6019	804.00475
N07722_1	N07722	Bream	3	0	Spring	Hunter	3	191.3953	574.1859	0	574.1859
N07722_1	N07722	Bream	0	20	Summer	Hunter	20	191.3953	0	3827.906	3827.906
N07728_3	N07728	Bream	0	1	Summer	Hunter	1	233.6651	0	233.6651	233.6651
N07739_1	N07739	Bream	0	2	Winter	Hunter	2	570.7906	0	1141.5812	1141.5812
N07750_1	N07750	Bream	0	1.666666667	Autumn	Sydney	1.666666667	386.4646	0	644.1076668	644.1076668
N07750_1	N07750	Bream	0	0.666666667	Winter	Sydney	0.666666667	386.4646	0	257.6430668	257.6430668
N07750_2	N07750	Bream	0	1.666666667	Autumn	Sydney	1.666666667	386.4646	0	644.1076668	644.1076668
N07750_3	N07750	Bream	0	1.666666667	Autumn	Sydney	1.666666667	386.4646	0	644.1076668	644.1076668
N07750_4	N07750	Bream	0	1.666666667	Autumn	Sydney	1.666666667	386.4646	0	644.1076668	644.1076668
N07750_5	N07750	Bream	0	1.666666667	Autumn	Sydney	1.666666667	386.4646	0	644.1076668	644.1076668
N07750_5	N07750	Bream	0	0.666666667	Winter	Sydney	0.666666667	386.4646	0	257.6430668	257.6430668
N07750_6	N07750	Bream	0	1.666666667	Autumn	Sydney	1.666666667	386.4646	0	644.1076668	644.1076668
N07750_6	N07750	Bream	0	0.666666667	Winter	Sydney	0.666666667	386.4646	0	257.6430668	257.6430668
N07773_1	N07773	Bream	2	2	Autumn	Hunter	4	168.7147	337.4294	337.4294	674.8588
N07773_1	N07773	Bream	10	7	Summer	Hunter	17	168.7147	1687.147	1181.0029	2868.1499
N07777_1	N07777	Bream	0	1.733333333	Spring	Hunter	1.733333333	337.3894	0	584.8082932	584.8082932
N07777_2	N07777	Bream	0	1.4	Spring	Hunter	1.4	337.3894	0	472.34516	472.34516
N07777_3	N07777	Bream	0	1.733333333	Spring	Hunter	1.733333333	337.3894	0	584.8082932	584.8082932
N07777_4	N07777	Bream	0	1.4	Spring	Hunter	1.4	337.3894	0	472.34516	472.34516
N07777_5	N07777	Bream	0	1.733333333	Spring	Hunter	1.733333333	337.3894	0	584.8082932	584.8082932
N07787_1	N07787	Bream	1	13	Autumn	Hunter	14	300.4767	300.4767	3906.1971	4206.6738
N07789_1	N07789	Bream	1	0	Summer	Mid North Coast	1	448.7271	448.7271	0	448.7271
N07789_1	N07789	Bream	0	1	Winter	Mid North Coast	1	448.7271	0	448.7271	448.7271
N07793_1	N07793	Bream	0	2.5	Summer	Mid North Coast	2.5	407.1584	0	1017.896	1017.896
N07807_1	N07807	Bream	0.5	0	Spring	Mid North Coast	0.5	402.0497	201.02485	0	201.02485
N07807_2	N07807	Bream	0.5	0	Spring	Mid North Coast	0.5	402.0497	201.02485	0	201.02485
N07813_1	N07813	Bream	0	1	Winter	Hunter	1	253.0756	0	253.0756	253.0756
N07813_3	N07813	Bream	0	1	Winter	Hunter	1	253.0756	0	253.0756	253.0756
N07813_4	N07813	Bream	0	1	Winter	Hunter	1	253.0756	0	253.0756	253.0756
N07828_1	N07828	Bream	3	4.333333333	Winter	Mid North Coast	7.333333333	455.7414	1367.2242	1974.8794	3342.1036
N07857_1	N07857	Bream	2	0	Winter	Hunter	2	314.279	628.558	0	628.558
N07858_1	N07858	Bream	0	0.8	Autumn	Hunter	0.8	322.3981	0	257.91848	257.91848
N07858_4	N07858	Bream	0	0.8	Autumn	Hunter	0.8	322.3981	0	257.91848	257.91848
N07908_1	N07908	Bream	0	1	Summer	Hunter	1	267.0235	0	267.0235	267.0235
N07908_2	N07908	Bream	2	0	Autumn	Hunter	2	267.0235	534.047	0	534.047
N07908_2	N07908	Bream	1	1.5	Summer	Hunter	2.5	267.0235	267.0235	400.53525	667.55875
N07985_1	N07985	Bream	0	5.5	Autumn	Hunter	5.5	272.1086	0	1496.5973	1496.5973
N07985_2	N07985	Bream	0	5.5	Autumn	Hunter	5.5	272.1086	0	1496.5973	1496.5973
N07998_1	N07998	Bream	2	0	Autumn	Hunter	2	601.0108	1202.0216	0	1202.0216
N07998_1	N07998	Bream	0	2	Winter	Hunter	2	601.0108	0	1202.0216	1202.0216
N08051_1	N08051	Bream	0.666666667	0.333333333	Spring	Hunter	1	393.9828	262.6552001	131.3275999	393.9828
N08051_1	N08051	Bream	0.333333333	3.333333333	Winter	Hunter	3.666666666	393.9828	131.3275999	1313.276	1444.6036
N08062_2	N08062	Bream	0	3	Spring	Hunter	3	303.2576	0	909.7728	909.7728
N08062_2	N08062	Bream	0	2	Summer	Hunter	2	303.2576	0	606.5152	606.5152
N08063_1	N08063	Bream	0	3	Spring	Hunter	3	194.131	0	582.393	582.393
N08068_1	N08068	Bream	0	3.166666667	Summer	Mid North Coast	3.166666667	293.8341	0	930.4746501	930.4746501
N08068_3	N08068	Bream	0	1.166666667	Summer	Mid North Coast	1.166666667	293.8341	0	342.8064501	342.8064501
N08068_4	N08068	Bream	0	2.666666667	Summer	Mid North Coast	2.666666667	293.8341	0	783.5576001	783.5576001
N08087_1	N08087	Bream	0	2	Spring	Hunter	2	243.7201	0	487.4402	487.4402
N08094_2	N08094	Bream	10.5	0	Autumn	Hunter	10.5	114.5596	1202.8758	0	1202.8758
N08094_2	N08094	Bream	6	6.5	Spring	Hunter	12.5	114.5596	687.3576	744.6374	1431.995
N08094_2	N08094	Bream	3	0	Winter	Hunter	3	114.5596	343.6788	0	343.6788
N08094_3	N08094	Bream	11.16666667	0	Autumn	Hunter	11.16666667	114.5596	1279.248867	0	1279.248867
N08094_3	N08094	Bream	1	0	Spring	Hunter	1	114.5596	114.5596	0	114.5596
N08118_1	N08118	Bream	2	2	Winter	Mid North Coast	4	423.1691	846.3382	846.3382	1692.6764
N08118_1	N08118	Bream	1.25	1	Summer	Hunter	2.25	423.1691	528.961375	423.1691	952.130475
N08118_2	N08118	Bream	2	2	Winter	Mid North Coast	4	423.1691	846.3382	846.3382	1692.6764
N08118_2	N08118	Bream	1.25	1	Summer	Hunter	2.25	423.1691	528.961375	423.1691	952.130475
N08118_3	N08118	Bream	2	2	Winter	Mid North Coast	4	423.1691	846.3382	846.3382	1692.6764
N08118_3	N08118	Bream	1.25	1	Summer	Hunter	2.25	423.1691	528.961375	423.1691	952.130475
N08118_4	N08118	Bream	2	2	Winter	Mid North Coast	4	423.1691	846.3382	846.3382	1692.6764
N08118_4	N08118	Bream	1.25	1	Summer	Hunter	2.25	423.1691	528.961375	423.1691	952.130475
N08118_5	N08118	Bream	2	2	Winter	Mid North Coast	4	423.1691	846.3382	846.3382	1692.6764
N08145_1	N08145	Bream	0	0.5	Spring	Hunter	0.5	354.3274	0	177.1637	177.1637
N08145_8	N08145	Bream	0	0.5	Spring	Hunter	0.5	354.3274	0	177.1637	177.1637
N08164_2	N08164	Bream	0	3	Autumn	Mid North Coast	3	331.6592	0	994.9776	994.9776
N08201_1	N08201	Bream	0	2.666666667	Spring	Mid North Coast	2.666666667	179.7178	0	479.2474667	479.2474667
N08201_1	N08201	Bream	0	2.333333333	Spring	Hunter	2.333333333	179.7178	0	419.3415333	419.3415333
N08201_1	N08201	Bream	0	2	Summer	Hunter	2	179.7178	0	359.4356	359.4356
N08201_2	N08201	Bream	0	2.666666667	Spring	Mid North Coast	2.666666667	179.7178	0	479.2474667	479.2474667
N08201_2	N08201	Bream	0	2.333333333	Spring	Hunter	2.333333333	179.7178	0	419.3415333	419.3415333
N08201_3	N08201	Bream	0	2.666666667	Spring	Mid North Coast	2.666666667	179.7178	0	479.2474667	479.2474667
N08201_3	N08201	Bream	0	2.333333333	Spring	Hunter	2.333333333	179.7178	0	419.3415333	419.3415333
N08232_1	N08232	Bream	0	3	Summer	Mid North Coast	3	255.0565	0	765.1695	765.1695
N08232_3	N08232	Bream	0	3	Summer	Mid North Coast	3	255.0565	0	765.1695	765.1695
N08254_1	N08254	Bream	0	0.25	Autumn	Hunter	0.25	554.0337	0	138.508425	138.508425
N08254_2	N08254	Bream	0	0.25	Autumn	Hunter	0.25	554.0337	0	138.508425	138.508425
N08254_3	N08254	Bream	0	0.25	Autumn	Hunter	0.25	554.0337	0	138.508425	138.508425
N08254_4	N08254	Bream	0	0.25	Autumn	Hunter	0.25	554.0337	0	138.508425	138.508425
N08268_1	N08268	Bream	1	0	Spring	Hunter	1	194.5572	194.5572	0	194.5572
N08278_1	N08278	Bream	1.333333333	0.666666667	Autumn	Hunter	2	287.4889	383.3185332	191.6592668	574.9778
N08278_1	N08278	Bream	0	6	Spring	Hunter	6	287.4889	0	1724.9334	1724.9334
N08278_1	N08278	Bream	0	2	Winter	Hunter	2	287.4889	0	574.9778	574.9778
N08278_3	N08278	Bream	1.333333333	0.666666667	Autumn	Hunter	2	287.4889	383.3185332	191.6592668	574.9778
N08278_3	N08278	Bream	0	6	Spring	Hunter	6	287.4889	0	1724.9334	1724.9334
N08278_4	N08278	Bream	1.333333333	0.666666667	Autumn	Hunter	2	287.4889	383.3185332	191.6592668	574.9778
N08280_1	N08280	Bream	1	0	Winter	Mid North Coast	1	344.904	344.904	0	344.904
N08280_2	N08280	Bream	0	1	Winter	Mid North Coast	1	344.904	0	344.904	344.904
N08294_2	N08294	Bream	4	3	Autumn	Hunter	7	465.1251	1860.5004	1395.3753	3255.8757
N08319_2	N08319	Bream	0	3.333333333	Summer	Hunter	3.333333333	352.3167	0	1174.389	1174.389
N08319_3	N08319	Bream	0	3.333333333	Summer	Hunter	3.333333333	352.3167	0	1174.389	1174.389
N08319_4	N08319	Bream	0	3.333333333	Summer	Hunter	3.333333333	352.3167	0	1174.389	1174.389
N08321_1	N08321	Bream	0	0.75	Spring	Hunter	0.75	381.3588	0	286.0191	286.0191
N08321_1	N08321	Bream	0.5	11	Summer	Hunter	11.5	381.3588	190.6794	4194.9468	4385.6262
N08321_2	N08321	Bream	0	0.75	Spring	Hunter	0.75	381.3588	0	286.0191	286.0191
N08321_2	N08321	Bream	0.5	11	Summer	Hunter	11.5	381.3588	190.6794	4194.9468	4385.6262
N08336_1	N08336	Bream	0.5	0.5	Summer	Hunter	1	306.983	153.4915	153.4915	306.983
N08336_3	N08336	Bream	0.5	0.5	Summer	Hunter	1	306.983	153.4915	153.4915	306.983
N08384_1	N08384	Bream	2	0	Spring	Hunter	2	448.7271	897.4542	0	897.4542
N08408_1	N08408	Bream	0	0.666666667	Autumn	Hunter	0.666666667	497.6878	0	331.7918668	331.7918668
N08408_4	N08408	Bream	0	0.666666667	Autumn	Hunter	0.666666667	497.6878	0	331.7918668	331.7918668
N08434_1	N08434	Bream	3	2	Autumn	Hunter	5	258.2536	774.7608	516.5072	1291.268
N09012_1	N09012	Bream	0	1.5	Summer	Mid South Coast	1.5	149.8274	0	224.7411	224.7411
N09022_1	N09022	Bream	0	9	Winter	Mid South Coast	9	177.5742	0	1598.1678	1598.1678
N09022_2	N09022	Bream	0	1	Winter	Mid South Coast	1	177.5742	0	177.5742	177.5742
N09023_1	N09023	Bream	0	1.5	Spring	Mid South Coast	1.5	128.5703	0	192.85545	192.85545
N09023_6	N09023	Bream	0	1.5	Spring	Mid South Coast	1.5	128.5703	0	192.85545	192.85545
N09038_1	N09038	Bream	0.5	0	Spring	Mid South Coast	0.5	209.4491	104.72455	0	104.72455
N09038_1	N09038	Bream	0	3	Summer	South Coast	3	209.4491	0	628.3473	628.3473
N09038_2	N09038	Bream	0.5	0	Spring	Mid South Coast	0.5	209.4491	104.72455	0	104.72455
N09038_3	N09038	Bream	0	3	Summer	South Coast	3	209.4491	0	628.3473	628.3473
N09038_4	N09038	Bream	0	3	Summer	South Coast	3	209.4491	0	628.3473	628.3473
N09038_5	N09038	Bream	0	3	Summer	South Coast	3	209.4491	0	628.3473	628.3473
N09046_1	N09046	Bream	0	1	Summer	Mid South Coast	1	697.6445	0	697.6445	697.6445
N09077_1	N09077	Bream	1	0.666666667	Summer	Mid South Coast	1.666666667	726.0991	726.0991	484.0660669	1210.165167
N09168_1	N09168	Bream	0	2.5	Summer	Hunter	2.5	249.7655	0	624.41375	624.41375
N09168_2	N09168	Bream	0	2.5	Summer	Hunter	2.5	249.7655	0	624.41375	624.41375
N09215_1	N09215	Bream	1	1	Autumn	Mid South Coast	2	214.185	214.185	214.185	428.37
N09215_2	N09215	Bream	1	1	Autumn	Mid South Coast	2	214.185	214.185	214.185	428.37
N09241_1	N09241	Bream	0.75	6.5	Autumn	Mid South Coast	7.25	203.128	152.346	1320.332	1472.678
N09241_1	N09241	Bream	0	2	Spring	Mid South Coast	2	203.128	0	406.256	406.256
N09241_1	N09241	Bream	0	12	Summer	Mid South Coast	12	203.128	0	2437.536	2437.536
N09241_1	N09241	Bream	3	15	Winter	Mid South Coast	18	203.128	609.384	3046.92	3656.304
N09245_2	N09245	Bream	1	4	Spring	Mid South Coast	5	208.9874	208.9874	835.9496	1044.937
N09245_2	N09245	Bream	0	5	Summer	Mid South Coast	5	208.9874	0	1044.937	1044.937
N09263_1	N09263	Bream	1.333333333	1	Autumn	Mid South Coast	2.333333333	144.0467	192.0622666	144.0467	336.1089666
N09263_1	N09263	Bream	0.5	0.5	Spring	Mid South Coast	1	144.0467	72.02335	72.02335	144.0467
N09263_1	N09263	Bream	0	2	Summer	Mid South Coast	2	144.0467	0	288.0934	288.0934
N09263_1	N09263	Bream	1	0.5	Summer	South Coast	1.5	144.0467	144.0467	72.02335	216.07005
N09263_2	N09263	Bream	1	0	Autumn	Mid South Coast	1	144.0467	144.0467	0	144.0467
N09263_2	N09263	Bream	0.5	0.5	Spring	Mid South Coast	1	144.0467	72.02335	72.02335	144.0467
N09263_2	N09263	Bream	1	0.5	Summer	South Coast	1.5	144.0467	144.0467	72.02335	216.07005
N09272_1	N09272	Bream	2	0	Summer	Mid South Coast	2	222.8917	445.7834	0	445.7834
N09273_1	N09273	Bream	0	0.5	Autumn	South Coast	0.5	345.6807	0	172.84035	172.84035
N09273_3	N09273	Bream	0	0.5	Autumn	South Coast	0.5	345.6807	0	172.84035	172.84035
N09277_1	N09277	Bream	0.5	0	Summer	Mid South Coast	0.5	277.6536	138.8268	0	138.8268
N09277_3	N09277	Bream	0.5	0	Summer	Mid South Coast	0.5	277.6536	138.8268	0	138.8268
N09277_4	N09277	Bream	0.5	0	Summer	Mid South Coast	0.5	277.6536	138.8268	0	138.8268
N09277_5	N09277	Bream	0.5	0	Summer	Mid South Coast	0.5	277.6536	138.8268	0	138.8268
N09301_1	N09301	Bream	1	0	Winter	Mid South Coast	1	318.8515	318.8515	0	318.8515
N09302_1	N09302	Bream	0	0.5	Spring	Mid South Coast	0.5	161.2508	0	80.6254	80.6254
N09303_1	N09303	Bream	0	3	Summer	Mid South Coast	3	250.0583	0	750.1749	750.1749
N09303_1	N09303	Bream	7	3	Winter	Mid South Coast	10	250.0583	1750.4081	750.1749	2500.583
N09331_1	N09331	Bream	0	1	Spring	Mid South Coast	1	385.7377	0	385.7377	385.7377
N09346_1	N09346	Bream	1	29	Summer	Mid South Coast	30	351.9816	351.9816	10207.4664	10559.448
N09348_1	N09348	Bream	1	7	Autumn	Mid South Coast	8	306.5045	306.5045	2145.5315	2452.036
N09348_1	N09348	Bream	0.5	36.5	Summer	Mid South Coast	37	306.5045	153.25225	11187.41425	11340.6665
N09348_2	N09348	Bream	1	7	Autumn	Mid South Coast	8	306.5045	306.5045	2145.5315	2452.036
N09348_2	N09348	Bream	0.5	36.5	Summer	Mid South Coast	37	306.5045	153.25225	11187.41425	11340.6665
N09389_1	N09389	Bream	0	4	Winter	Mid North Coast	4	151.3199	0	605.2796	605.2796
N09389_1	N09389	Bream	3	3	Spring	Mid South Coast	6	151.3199	453.9597	453.9597	907.9194
N09389_1	N09389	Bream	3	0	Summer	South Coast	3	151.3199	453.9597	0	453.9597
N09413_1	N09413	Bream	5	0	Spring	Mid South Coast	5	147.5244	737.622	0	737.622
N09413_1	N09413	Bream	0	1	Summer	Mid South Coast	1	147.5244	0	147.5244	147.5244
N09413_2	N09413	Bream	5	0	Spring	Mid South Coast	5	147.5244	737.622	0	737.622
N09413_2	N09413	Bream	0	1	Summer	Mid South Coast	1	147.5244	0	147.5244	147.5244
N09417_1	N09417	Bream	0.333333333	0	Spring	Mid North Coast	0.333333333	186.7422	62.24739994	0	62.24739994
N09417_1	N09417	Bream	2	6	Autumn	Mid South Coast	8	186.7422	373.4844	1120.4532	1493.9376
N09417_1	N09417	Bream	2	15	Summer	Mid South Coast	17	186.7422	373.4844	2801.133	3174.6174
N09417_3	N09417	Bream	0.333333333	0	Spring	Mid North Coast	0.333333333	186.7422	62.24739994	0	62.24739994
N09417_4	N09417	Bream	0.333333333	0	Spring	Mid North Coast	0.333333333	186.7422	62.24739994	0	62.24739994
N09424_1	N09424	Bream	0.5	0	Autumn	Mid South Coast	0.5	407.5338	203.7669	0	203.7669
N09462_1	N09462	Bream	0	3	Spring	Mid South Coast	3	267.5382	0	802.6146	802.6146
N09462_1	N09462	Bream	1.5	13	Winter	Mid South Coast	14.5	267.5382	401.3073	3477.9966	3879.3039
N09462_2	N09462	Bream	1.5	13	Winter	Mid South Coast	14.5	267.5382	401.3073	3477.9966	3879.3039
N09489_2	N09489	Bream	0	1.666666667	Summer	Mid North Coast	1.666666667	219.7734	0	366.2890001	366.2890001
N09489_3	N09489	Bream	0	1.666666667	Summer	Mid North Coast	1.666666667	219.7734	0	366.2890001	366.2890001
N09489_4	N09489	Bream	0	1.666666667	Summer	Mid North Coast	1.666666667	219.7734	0	366.2890001	366.2890001
N09495_4	N09495	Bream	0.5	3.5	Summer	Mid South Coast	4	308.0049	154.00245	1078.01715	1232.0196
N09526_1	N09526	Bream	1.5	1	Spring	Mid South Coast	2.5	155.1743	232.76145	155.1743	387.93575
N09531_1	N09531	Bream	0.5	3	Autumn	Mid South Coast	3.5	183.9285	91.96425	551.7855	643.74975
N09531_1	N09531	Bream	3	1.5	Summer	Mid South Coast	4.5	183.9285	551.7855	275.89275	827.67825
N09531_1	N09531	Bream	2	2.5	Winter	Mid South Coast	4.5	183.9285	367.857	459.82125	827.67825
N09531_2	N09531	Bream	0.5	3	Autumn	Mid South Coast	3.5	183.9285	91.96425	551.7855	643.74975
N09531_2	N09531	Bream	2	2.5	Winter	Mid South Coast	4.5	183.9285	367.857	459.82125	827.67825
N09540_1	N09540	Bream	0.5	0	Spring	North Coast	0.5	327.6445	163.82225	0	163.82225
N09540_1	N09540	Bream	0	0.333333333	Spring	Mid North Coast	0.333333333	327.6445	0	109.2148332	109.2148332
N09540_2	N09540	Bream	0.5	0	Spring	North Coast	0.5	327.6445	163.82225	0	163.82225
N09540_2	N09540	Bream	0	0.333333333	Spring	Mid North Coast	0.333333333	327.6445	0	109.2148332	109.2148332
N09540_3	N09540	Bream	0	0.333333333	Spring	Mid North Coast	0.333333333	327.6445	0	109.2148332	109.2148332
N09561_2	N09561	Bream	0	0.5	Summer	Mid South Coast	0.5	340.529	0	170.2645	170.2645
N09561_3	N09561	Bream	0	0.5	Summer	Mid South Coast	0.5	340.529	0	170.2645	170.2645
N09569_1	N09569	Bream	7	11	Spring	Mid South Coast	18	439.4281	3075.9967	4833.7091	7909.7058
N09613_1	N09613	Bream	0	10	Autumn	Sydney	10	652.5837	0	6525.837	6525.837
N09622_1	N09622	Bream	0	1.5	Spring	Mid South Coast	1.5	310.9545	0	466.43175	466.43175
N09622_4	N09622	Bream	0	1.5	Spring	Mid South Coast	1.5	310.9545	0	466.43175	466.43175
N09649_1	N09649	Bream	0	1.5	Winter	Mid North Coast	1.5	409.3428	0	614.0142	614.0142
N09649_2	N09649	Bream	0	0.5	Winter	Mid North Coast	0.5	409.3428	0	204.6714	204.6714
N09649_3	N09649	Bream	0	1.5	Winter	Mid North Coast	1.5	409.3428	0	614.0142	614.0142
N09649_4	N09649	Bream	0	0.5	Winter	Mid North Coast	0.5	409.3428	0	204.6714	204.6714
N09663_1	N09663	Bream	1	0	Winter	Sydney	1	211.785	211.785	0	211.785
N09722_1	N09722	Bream	0	4	Summer	Mid South Coast	4	433.9389	0	1735.7556	1735.7556
N09722_2	N09722	Bream	0	4	Summer	Mid South Coast	4	433.9389	0	1735.7556	1735.7556
N09722_3	N09722	Bream	0	4	Summer	Mid South Coast	4	433.9389	0	1735.7556	1735.7556
N09722_4	N09722	Bream	0	4	Summer	Mid South Coast	4	433.9389	0	1735.7556	1735.7556
N09732_1	N09732	Bream	0	1	Spring	Mid North Coast	1	353.2564	0	353.2564	353.2564
N09756_1	N09756	Bream	5	18	Autumn	Mid South Coast	23	310.1473	1550.7365	5582.6514	7133.3879
N09756_1	N09756	Bream	4	2	Spring	Mid South Coast	6	310.1473	1240.5892	620.2946	1860.8838
N09818_1	N09818	Bream	0	1	Autumn	Mid South Coast	1	356.3082	0	356.3082	356.3082
N09818_1	N09818	Bream	17.5	11	Spring	Mid South Coast	28.5	356.3082	6235.3935	3919.3902	10154.7837
N09818_1	N09818	Bream	8.5	0.833333333	Summer	Mid South Coast	9.333333333	356.3082	3028.6197	296.9234999	3325.5432
N09818_1	N09818	Bream	22.5	11	Winter	Mid South Coast	33.5	356.3082	8016.9345	3919.3902	11936.3247
N09818_1	N09818	Bream	2.5	1	Summer	South Coast	3.5	356.3082	890.7705	356.3082	1247.0787
N09818_2	N09818	Bream	4	1.5	Spring	Mid South Coast	5.5	356.3082	1425.2328	534.4623	1959.6951
N09818_2	N09818	Bream	7	0.833333333	Summer	Mid South Coast	7.833333333	356.3082	2494.1574	296.9234999	2791.0809
N09818_2	N09818	Bream	2.5	1	Summer	South Coast	3.5	356.3082	890.7705	356.3082	1247.0787
N09818_3	N09818	Bream	7	2	Spring	Mid South Coast	9	356.3082	2494.1574	712.6164	3206.7738
N09818_4	N09818	Bream	7	2	Spring	Mid South Coast	9	356.3082	2494.1574	712.6164	3206.7738
N09839_2	N09839	Bream	5	1	Autumn	Mid South Coast	6	214.1017	1070.5085	214.1017	1284.6102
N09839_2	N09839	Bream	10	0	Spring	Mid South Coast	10	214.1017	2141.017	0	2141.017
N09839_2	N09839	Bream	37	6.5	Summer	Mid South Coast	43.5	214.1017	7921.7629	1391.66105	9313.42395
N09869_1	N09869	Bream	0	0.5	Autumn	Mid South Coast	0.5	417.7427	0	208.87135	208.87135
N09879_1	N09879	Bream	0	1.333333333	Autumn	Mid South Coast	1.333333333	332.0711	0	442.7614666	442.7614666
N09879_1	N09879	Bream	0	0.5	Spring	Mid South Coast	0.5	332.0711	0	166.03555	166.03555
N09879_1	N09879	Bream	2.5	0	Summer	Mid South Coast	2.5	332.0711	830.17775	0	830.17775
N09879_4	N09879	Bream	0	0.5	Spring	Mid South Coast	0.5	332.0711	0	166.03555	166.03555
N09879_4	N09879	Bream	0.5	0	Summer	Mid South Coast	0.5	332.0711	166.03555	0	166.03555
N09879_5	N09879	Bream	0	1.333333333	Autumn	Mid South Coast	1.333333333	332.0711	0	442.7614666	442.7614666
N09879_5	N09879	Bream	0	0.5	Spring	Mid South Coast	0.5	332.0711	0	166.03555	166.03555
N09879_5	N09879	Bream	2.5	0	Summer	Mid South Coast	2.5	332.0711	830.17775	0	830.17775
N09879_6	N09879	Bream	0	1.333333333	Autumn	Mid South Coast	1.333333333	332.0711	0	442.7614666	442.7614666
N09879_6	N09879	Bream	0	0.5	Spring	Mid South Coast	0.5	332.0711	0	166.03555	166.03555
N09879_6	N09879	Bream	2.5	0	Summer	Mid South Coast	2.5	332.0711	830.17775	0	830.17775
N09904_1	N09904	Bream	9.5	3	Summer	Mid South Coast	12.5	268.3313	2549.14735	804.9939	3354.14125
N09904_2	N09904	Bream	4.5	1	Summer	Mid South Coast	5.5	268.3313	1207.49085	268.3313	1475.82215
N09917_1	N09917	Bream	1	0	Summer	Mid South Coast	1	298.9826	298.9826	0	298.9826
N09932_1	N09932	Bream	0	2	Spring	Mid South Coast	2	196.3832	0	392.7664	392.7664
N09932_1	N09932	Bream	0.5	1.5	Summer	Mid South Coast	2	196.3832	98.1916	294.5748	392.7664
N09932_2	N09932	Bream	0	2	Spring	Mid South Coast	2	196.3832	0	392.7664	392.7664
N09932_2	N09932	Bream	0.5	1.5	Summer	Mid South Coast	2	196.3832	98.1916	294.5748	392.7664
N09963_1	N09963	Bream	1	0	Autumn	Mid South Coast	1	277.7011	277.7011	0	277.7011
N09993_1	N09993	Bream	5	6	Winter	Mid South Coast	11	152.8656	764.328	917.1936	1681.5216
N10005_1	N10005	Bream	0.5	0	Spring	Mid South Coast	0.5	177.714	88.857	0	88.857
N10005_1	N10005	Bream	0.5	0	Summer	Mid South Coast	0.5	177.714	88.857	0	88.857
N10008_1	N10008	Bream	0	3	Spring	Mid South Coast	3	184.536	0	553.608	553.608
N10008_1	N10008	Bream	0	0.5	Winter	Mid South Coast	0.5	184.536	0	92.268	92.268
N10008_4	N10008	Bream	0	0.5	Winter	Mid South Coast	0.5	184.536	0	92.268	92.268
N10010_1	N10010	Bream	0	0.5	Spring	Mid South Coast	0.5	265.5415	0	132.77075	132.77075
N10010_4	N10010	Bream	0	0.5	Spring	Mid South Coast	0.5	265.5415	0	132.77075	132.77075
N10012_1	N10012	Bream	0	1	Autumn	Mid South Coast	1	293.7646	0	293.7646	293.7646
N10012_1	N10012	Bream	1	0	Spring	Mid South Coast	1	293.7646	293.7646	0	293.7646
N10028_1	N10028	Bream	0	4	Spring	North Coast	4	285.5907	0	1142.3628	1142.3628
N10028_1	N10028	Bream	6	14	Autumn	Mid South Coast	20	285.5907	1713.5442	3998.2698	5711.814
N10028_1	N10028	Bream	3	1	Spring	Mid South Coast	4	285.5907	856.7721	285.5907	1142.3628
N10028_1	N10028	Bream	7	33.5	Summer	Mid South Coast	40.5	285.5907	1999.1349	9567.28845	11566.42335
N10028_1	N10028	Bream	0	21	Winter	Mid South Coast	21	285.5907	0	5997.4047	5997.4047
N10028_4	N10028	Bream	1	4	Spring	Mid South Coast	5	285.5907	285.5907	1142.3628	1427.9535
N10028_4	N10028	Bream	1	4	Summer	Mid South Coast	5	285.5907	285.5907	1142.3628	1427.9535
N10028_4	N10028	Bream	0	8	Winter	Mid South Coast	8	285.5907	0	2284.7256	2284.7256
N10034_1	N10034	Bream	2	2	Autumn	Mid South Coast	4	102.8971	205.7942	205.7942	411.5884
N10034_1	N10034	Bream	2	10	Winter	Mid South Coast	12	102.8971	205.7942	1028.971	1234.7652
N10041_1	N10041	Bream	1	3	Autumn	Mid South Coast	4	149.8274	149.8274	449.4822	599.3096
N10041_1	N10041	Bream	1	1	Spring	Mid South Coast	2	149.8274	149.8274	149.8274	299.6548
N10045_1	N10045	Bream	1.5	15	Summer	Sydney	16.5	298.0783	447.11745	4471.1745	4918.29195
N10045_2	N10045	Bream	1.5	15	Summer	Sydney	16.5	298.0783	447.11745	4471.1745	4918.29195
N10050_1	N10050	Bream	1	2	Autumn	Mid South Coast	3	214.2141	214.2141	428.4282	642.6423
N10050_1	N10050	Bream	5	0	Spring	Mid South Coast	5	214.2141	1071.0705	0	1071.0705
N10050_1	N10050	Bream	20.5	9	Summer	Mid South Coast	29.5	214.2141	4391.38905	1927.9269	6319.31595
N11058_1	N11058	Bream	0	2	Spring	North Coast	2	361.3767	0	722.7534	722.7534
N11058_1	N11058	Bream	1	0	Summer	North Coast	1	361.3767	361.3767	0	361.3767
N11066_3	N11066	Bream	0	3	Spring	North Coast	3	195.6662	0	586.9986	586.9986
N11095_1	N11095	Bream	0.5	1.5	Autumn	North Coast	2	82.8525	41.42625	124.27875	165.705
N11095_1	N11095	Bream	0	1	Summer	North Coast	1	82.8525	0	82.8525	82.8525
N11100_4	N11100	Bream	0	3	Winter	North Coast	3	258.5457	0	775.6371	775.6371
N11112_3	N11112	Bream	5	0	Autumn	North Coast	5	167.0807	835.4035	0	835.4035
N11112_3	N11112	Bream	1	1	Spring	North Coast	2	167.0807	167.0807	167.0807	334.1614
N11112_3	N11112	Bream	15	2	Summer	North Coast	17	167.0807	2506.2105	334.1614	2840.3719
N11112_3	N11112	Bream	2	2	Winter	North Coast	4	167.0807	334.1614	334.1614	668.3228
N11124_1	N11124	Bream	14	4	Autumn	North Coast	18	170.8792	2392.3088	683.5168	3075.8256
N11124_1	N11124	Bream	7	1	Spring	North Coast	8	170.8792	1196.1544	170.8792	1367.0336
N11124_1	N11124	Bream	4	0	Summer	North Coast	4	170.8792	683.5168	0	683.5168
N11129_1	N11129	Bream	0	2	Spring	North Coast	2	189.3265	0	378.653	378.653
N11129_1	N11129	Bream	0	6	Summer	North Coast	6	189.3265	0	1135.959	1135.959
N11129_1	N11129	Bream	1	4.166666667	Winter	North Coast	5.166666667	189.3265	189.3265	788.8604167	978.1869167
N11129_2	N11129	Bream	0	1	Autumn	North Coast	1	189.3265	0	189.3265	189.3265
N11147_1	N11147	Bream	0	3	Spring	North Coast	3	170.1416	0	510.4248	510.4248
N11147_1	N11147	Bream	0	3.5	Winter	North Coast	3.5	170.1416	0	595.4956	595.4956
N11147_2	N11147	Bream	0	3.5	Winter	North Coast	3.5	170.1416	0	595.4956	595.4956
N11156_1	N11156	Bream	0.333333333	0.333333333	Spring	North Coast	0.666666666	242.9257	80.97523325	80.97523325	161.9504665
N11156_2	N11156	Bream	0.333333333	0.333333333	Spring	North Coast	0.666666666	242.9257	80.97523325	80.97523325	161.9504665
N11156_2	N11156	Bream	0	3	Winter	North Coast	3	242.9257	0	728.7771	728.7771
N11156_3	N11156	Bream	0.333333333	0.333333333	Spring	North Coast	0.666666666	242.9257	80.97523325	80.97523325	161.9504665
N11172_1	N11172	Bream	0.5	0	Spring	North Coast	0.5	211.2003	105.60015	0	105.60015
N11172_1	N11172	Bream	0	1.6	Winter	North Coast	1.6	211.2003	0	337.92048	337.92048
N11172_2	N11172	Bream	0.5	0	Spring	North Coast	0.5	211.2003	105.60015	0	105.60015
N11172_2	N11172	Bream	0	1.6	Winter	North Coast	1.6	211.2003	0	337.92048	337.92048
N11172_3	N11172	Bream	0	1.6	Winter	North Coast	1.6	211.2003	0	337.92048	337.92048
N11172_4	N11172	Bream	0.5	0	Spring	North Coast	0.5	211.2003	105.60015	0	105.60015
N11172_4	N11172	Bream	0	1.6	Winter	North Coast	1.6	211.2003	0	337.92048	337.92048
N11172_5	N11172	Bream	0.5	0	Spring	North Coast	0.5	211.2003	105.60015	0	105.60015
N11172_5	N11172	Bream	0	1.6	Winter	North Coast	1.6	211.2003	0	337.92048	337.92048
N11207_2	N11207	Bream	3	15	Autumn	North Coast	18	170.8624	512.5872	2562.936	3075.5232
N11207_2	N11207	Bream	1	0	Spring	North Coast	1	170.8624	170.8624	0	170.8624
N11207_2	N11207	Bream	6	6	Summer	North Coast	12	170.8624	1025.1744	1025.1744	2050.3488
N11207_2	N11207	Bream	1	2	Winter	North Coast	3	170.8624	170.8624	341.7248	512.5872
N11224_1	N11224	Bream	0	1	Summer	North Coast	1	140.4795	0	140.4795	140.4795
N11224_1	N11224	Bream	1	14	Winter	North Coast	15	140.4795	140.4795	1966.713	2107.1925
N11242_1	N11242	Bream	0	1	Summer	North Coast	1	135.2407	0	135.2407	135.2407
N11242_1	N11242	Bream	0.5	4.5	Winter	North Coast	5	135.2407	67.62035	608.58315	676.2035
N11242_2	N11242	Bream	0	1	Summer	North Coast	1	135.2407	0	135.2407	135.2407
N11242_2	N11242	Bream	0.5	4.5	Winter	North Coast	5	135.2407	67.62035	608.58315	676.2035
N11248_1	N11248	Bream	4.5	1.5	Autumn	North Coast	6	160.4799	722.15955	240.71985	962.8794
N11252_1	N11252	Bream	0.333333333	1	Summer	North Coast	1.333333333	282.6712	94.22373324	282.6712	376.8949332
N11342_1	N11342	Bream	0	3	Spring	North Coast	3	268.7731	0	806.3193	806.3193
N11365_3	N11365	Bream	0	4	Summer	North Coast	4	160.996	0	643.984	643.984
N11367_1	N11367	Bream	2	7	Autumn	North Coast	9	107.6592	215.3184	753.6144	968.9328
N11367_1	N11367	Bream	0	12	Winter	North Coast	12	107.6592	0	1291.9104	1291.9104
N11386_1	N11386	Bream	0	12	Spring	North Coast	12	239.9175	0	2879.01	2879.01
N11386_3	N11386	Bream	0	135	Winter	North Coast	135	239.9175	0	32388.8625	32388.8625
N11435_1	N11435	Bream	0	4	Summer	North Coast	4	179.7675	0	719.07	719.07
N11442_1	N11442	Bream	0	6	Autumn	North Coast	6	170.2803	0	1021.6818	1021.6818
N11442_1	N11442	Bream	0	3	Spring	North Coast	3	170.2803	0	510.8409	510.8409
N11442_1	N11442	Bream	1	11	Summer	North Coast	12	170.2803	170.2803	1873.0833	2043.3636
N11442_1	N11442	Bream	0	10	Winter	North Coast	10	170.2803	0	1702.803	1702.803
N11443_1	N11443	Bream	0.25	1	Autumn	North Coast	1.25	208.4213	52.105325	208.4213	260.526625
N11443_1	N11443	Bream	0	2	Spring	North Coast	2	208.4213	0	416.8426	416.8426
N11443_1	N11443	Bream	0	0.333333333	Summer	North Coast	0.333333333	208.4213	0	69.4737666	69.4737666
N11443_1	N11443	Bream	0.5	3	Winter	North Coast	3.5	208.4213	104.21065	625.2639	729.47455
N11488_2	N11488	Bream	1	0	Autumn	North Coast	1	166.1164	166.1164	0	166.1164
N11500_1	N11500	Bream	0	6	Summer	North Coast	6	133.046	0	798.276	798.276
N11504_1	N11504	Bream	1	0	Spring	North Coast	1	347.349	347.349	0	347.349
N11565_1	N11565	Bream	0	2	Spring	North Coast	2	236.2247	0	472.4494	472.4494
N11565_1	N11565	Bream	0	6	Summer	North Coast	6	236.2247	0	1417.3482	1417.3482
N11565_1	N11565	Bream	0	1	Summer	Hunter	1	236.2247	0	236.2247	236.2247
N11565_2	N11565	Bream	0	2	Spring	North Coast	2	236.2247	0	472.4494	472.4494
N11565_3	N11565	Bream	0	2	Spring	North Coast	2	236.2247	0	472.4494	472.4494
N11565_3	N11565	Bream	0	6	Summer	North Coast	6	236.2247	0	1417.3482	1417.3482
N11565_3	N11565	Bream	0	1	Summer	Hunter	1	236.2247	0	236.2247	236.2247
N11586_1	N11586	Bream	0	0.5	Winter	North Coast	0.5	215.9569	0	107.97845	107.97845
N11586_5	N11586	Bream	0	0.5	Winter	North Coast	0.5	215.9569	0	107.97845	107.97845
N11589_1	N11589	Bream	0	0.5	Winter	North Coast	0.5	243.8843	0	121.94215	121.94215
N11589_4	N11589	Bream	0	0.5	Winter	North Coast	0.5	243.8843	0	121.94215	121.94215
N11641_1	N11641	Bream	0	0.5	Summer	North Coast	0.5	307.6193	0	153.80965	153.80965
N11641_2	N11641	Bream	0	0.5	Summer	North Coast	0.5	307.6193	0	153.80965	153.80965
N11641_3	N11641	Bream	0	0.5	Summer	North Coast	0.5	307.6193	0	153.80965	153.80965
N11641_4	N11641	Bream	0	0.5	Summer	North Coast	0.5	307.6193	0	153.80965	153.80965
N11675_1	N11675	Bream	5	10	Spring	North Coast	15	170.5927	852.9635	1705.927	2558.8905
N11679_1	N11679	Bream	0.666666667	0	Autumn	North Coast	0.666666667	229.8265	153.2176667	0	153.2176667
N11679_1	N11679	Bream	0	2	Winter	North Coast	2	229.8265	0	459.653	459.653
N11679_3	N11679	Bream	0.666666667	0	Autumn	North Coast	0.666666667	229.8265	153.2176667	0	153.2176667
N11679_4	N11679	Bream	0.666666667	0	Autumn	North Coast	0.666666667	229.8265	153.2176667	0	153.2176667
N11681_1	N11681	Bream	0	6	Autumn	North Coast	6	151.7262	0	910.3572	910.3572
N11681_1	N11681	Bream	0	1	Spring	North Coast	1	151.7262	0	151.7262	151.7262
N11681_1	N11681	Bream	0	3	Summer	North Coast	3	151.7262	0	455.1786	455.1786
N11690_1	N11690	Bream	0	1	Spring	North Coast	1	200.3101	0	200.3101	200.3101
N11690_1	N11690	Bream	0	3	Winter	North Coast	3	200.3101	0	600.9303	600.9303
N11693_1	N11693	Bream	1	13	Autumn	North Coast	14	113.1196	113.1196	1470.5548	1583.6744
N11693_1	N11693	Bream	0	17	Summer	North Coast	17	113.1196	0	1923.0332	1923.0332
N11709_1	N11709	Bream	0	6	Autumn	North Coast	6	316.1078	0	1896.6468	1896.6468
N11709_1	N11709	Bream	0	0.5	Summer	North Coast	0.5	316.1078	0	158.0539	158.0539
N11709_1	N11709	Bream	0	2	Winter	North Coast	2	316.1078	0	632.2156	632.2156
N11709_2	N11709	Bream	0	2	Winter	North Coast	2	316.1078	0	632.2156	632.2156
N11712_1	N11712	Bream	0	0.4	Spring	North Coast	0.4	247.143	0	98.8572	98.8572
N11729_1	N11729	Bream	0	1.666666667	Summer	North Coast	1.666666667	191.5934	0	319.3223334	319.3223334
N11729_4	N11729	Bream	0	1.666666667	Summer	North Coast	1.666666667	191.5934	0	319.3223334	319.3223334
N11729_5	N11729	Bream	0	1.666666667	Summer	North Coast	1.666666667	191.5934	0	319.3223334	319.3223334
N11729_6	N11729	Bream	0	1	Summer	North Coast	1	191.5934	0	191.5934	191.5934
N11729_7	N11729	Bream	0	1	Summer	North Coast	1	191.5934	0	191.5934	191.5934
N11731_1	N11731	Bream	1	2	Spring	North Coast	3	323.5807	323.5807	647.1614	970.7421
N11731_1	N11731	Bream	0	2	Summer	North Coast	2	323.5807	0	647.1614	647.1614
N11801_1	N11801	Bream	0	6	Summer	North Coast	6	184.1868	0	1105.1208	1105.1208
N11801_3	N11801	Bream	0	3	Spring	North Coast	3	184.1868	0	552.5604	552.5604
N11801_3	N11801	Bream	0	6	Winter	North Coast	6	184.1868	0	1105.1208	1105.1208
N11824_1	N11824	Bream	0	2	Autumn	North Coast	2	208.7191	0	417.4382	417.4382
N11824_1	N11824	Bream	0	1	Winter	North Coast	1	208.7191	0	208.7191	208.7191
N11824_3	N11824	Bream	0	2	Autumn	North Coast	2	208.7191	0	417.4382	417.4382
N11824_3	N11824	Bream	0	1	Winter	North Coast	1	208.7191	0	208.7191	208.7191
N11840_1	N11840	Bream	0	3	Spring	North Coast	3	182.7943	0	548.3829	548.3829
N11840_1	N11840	Bream	0	11	Winter	North Coast	11	182.7943	0	2010.7373	2010.7373
N11856_1	N11856	Bream	0	4	Summer	North Coast	4	146.1758	0	584.7032	584.7032
N11881_1	N11881	Bream	0	11	Winter	North Coast	11	174.1427	0	1915.5697	1915.5697
N11892_1	N11892	Bream	1.5	0	Spring	North Coast	1.5	71.0204	106.5306	0	106.5306
N11892_2	N11892	Bream	1.5	0	Spring	North Coast	1.5	71.0204	106.5306	0	106.5306
N11960_2	N11960	Bream	0	3	Winter	North Coast	3	155.7165	0	467.1495	467.1495
N11983_1	N11983	Bream	0	1.333333333	Summer	North Coast	1.333333333	221.6564	0	295.5418666	295.5418666
N11983_1	N11983	Bream	0	1.8	Winter	North Coast	1.8	221.6564	0	398.98152	398.98152
N11983_2	N11983	Bream	0	1.333333333	Summer	North Coast	1.333333333	221.6564	0	295.5418666	295.5418666
N11983_3	N11983	Bream	0	1.333333333	Summer	North Coast	1.333333333	221.6564	0	295.5418666	295.5418666
N11983_3	N11983	Bream	0	1.8	Winter	North Coast	1.8	221.6564	0	398.98152	398.98152
N11998_1	N11998	Bream	1.5	0	Autumn	North Coast	1.5	182.9802	274.4703	0	274.4703
N11998_1	N11998	Bream	1.5	3	Spring	North Coast	4.5	182.9802	274.4703	548.9406	823.4109
N11998_1	N11998	Bream	0.666666667	4.333333333	Summer	North Coast	5	182.9802	121.9868001	792.9141999	914.901
N11998_1	N11998	Bream	23	26	Winter	North Coast	49	182.9802	4208.5446	4757.4852	8966.0298
N12041_1	N12041	Bream	0	13	Spring	North Coast	13	368.4426	0	4789.7538	4789.7538
N12041_1	N12041	Bream	0	5.75	Summer	North Coast	5.75	368.4426	0	2118.54495	2118.54495
N12041_1	N12041	Bream	1	27.5	Winter	North Coast	28.5	368.4426	368.4426	10132.1715	10500.6141
N12057_1	N12057	Bream	1.5	3.5	Autumn	North Coast	5	254.1999	381.29985	889.69965	1270.9995
N12057_1	N12057	Bream	0	7	Spring	North Coast	7	254.1999	0	1779.3993	1779.3993
N12057_1	N12057	Bream	1.5	2	Summer	North Coast	3.5	254.1999	381.29985	508.3998	889.69965
N13001_1	N13001	Bream	0	7	Autumn	North Coast	7	162.953	0	1140.671	1140.671
N13001_1	N13001	Bream	1	11	Summer	North Coast	12	162.953	162.953	1792.483	1955.436
N13002_1	N13002	Bream	4.333333333	7.4	Autumn	North Coast	11.73333333	427.6493	1853.146967	3164.60482	5017.751787
N13002_1	N13002	Bream	5.5	13.5	Spring	North Coast	19	427.6493	2352.07115	5773.26555	8125.3367
N13002_1	N13002	Bream	0.5	0.5	Summer	North Coast	1	427.6493	213.82465	213.82465	427.6493
N13002_1	N13002	Bream	2	2	Winter	North Coast	4	427.6493	855.2986	855.2986	1710.5972
N13002_2	N13002	Bream	0.333333333	0.4	Autumn	North Coast	0.733333333	427.6493	142.5497665	171.05972	313.6094865
N13002_3	N13002	Bream	0	0.4	Autumn	North Coast	0.4	427.6493	0	171.05972	171.05972
N13002_4	N13002	Bream	0	0.4	Autumn	North Coast	0.4	427.6493	0	171.05972	171.05972
N13002_5	N13002	Bream	0.333333333	0.4	Autumn	North Coast	0.733333333	427.6493	142.5497665	171.05972	313.6094865
N13032_1	N13032	Bream	1.6	7.066666667	Autumn	North Coast	8.666666667	201.0336	321.65376	1420.63744	1742.2912
N13032_1	N13032	Bream	2.2	0.7	Spring	North Coast	2.9	201.0336	442.27392	140.72352	582.99744
N13032_1	N13032	Bream	0	2.666666667	Summer	North Coast	2.666666667	201.0336	0	536.0896001	536.0896001
N13032_1	N13032	Bream	0.2	0.4	Winter	North Coast	0.6	201.0336	40.20672	80.41344	120.62016
N13032_2	N13032	Bream	1.6	6.4	Autumn	North Coast	8	201.0336	321.65376	1286.61504	1608.2688
N13032_2	N13032	Bream	2.2	0.7	Spring	North Coast	2.9	201.0336	442.27392	140.72352	582.99744
N13032_2	N13032	Bream	0	2	Summer	North Coast	2	201.0336	0	402.0672	402.0672
N13032_2	N13032	Bream	0.2	0.4	Winter	North Coast	0.6	201.0336	40.20672	80.41344	120.62016
N13032_3	N13032	Bream	0.6	2.066666667	Autumn	North Coast	2.666666667	201.0336	120.62016	415.4694401	536.0896001
N13032_3	N13032	Bream	2.2	0.2	Spring	North Coast	2.4	201.0336	442.27392	40.20672	482.48064
N13032_3	N13032	Bream	0	0.666666667	Summer	North Coast	0.666666667	201.0336	0	134.0224001	134.0224001
N13032_3	N13032	Bream	0.2	0.4	Winter	North Coast	0.6	201.0336	40.20672	80.41344	120.62016
N13032_4	N13032	Bream	0.6	2.066666667	Autumn	North Coast	2.666666667	201.0336	120.62016	415.4694401	536.0896001
N13032_4	N13032	Bream	2.2	0.2	Spring	North Coast	2.4	201.0336	442.27392	40.20672	482.48064
N13032_4	N13032	Bream	0	0.666666667	Summer	North Coast	0.666666667	201.0336	0	134.0224001	134.0224001
N13032_4	N13032	Bream	0.2	0.4	Winter	North Coast	0.6	201.0336	40.20672	80.41344	120.62016
N13032_5	N13032	Bream	0.6	1.4	Autumn	North Coast	2	201.0336	120.62016	281.44704	402.0672
N13032_5	N13032	Bream	2.2	0.2	Spring	North Coast	2.4	201.0336	442.27392	40.20672	482.48064
N13032_5	N13032	Bream	0.2	0.4	Winter	North Coast	0.6	201.0336	40.20672	80.41344	120.62016
N13054_1	N13054	Bream	5.5	0	Spring	North Coast	5.5	328.9789	1809.38395	0	1809.38395
N13059_1	N13059	Bream	3	0	Spring	North Coast	3	213.2227	639.6681	0	639.6681
N13059_1	N13059	Bream	9	6	Winter	North Coast	15	213.2227	1919.0043	1279.3362	3198.3405
N13066_1	N13066	Bream	0	3	Autumn	North Coast	3	124.6553	0	373.9659	373.9659
N13087_1	N13087	Bream	0	3	Summer	North Coast	3	149.112	0	447.336	447.336
N13087_1	N13087	Bream	0	3	Winter	North Coast	3	149.112	0	447.336	447.336
N13100_1	N13100	Bream	0	1.5	Autumn	North Coast	1.5	351.8223	0	527.73345	527.73345
N13100_1	N13100	Bream	0	0.5	Spring	North Coast	0.5	351.8223	0	175.91115	175.91115
N13100_1	N13100	Bream	1	1	Summer	North Coast	2	351.8223	351.8223	351.8223	703.6446
N13100_1	N13100	Bream	0	1	Summer	South Coast	1	351.8223	0	351.8223	351.8223
N13100_2	N13100	Bream	0	1.5	Autumn	North Coast	1.5	351.8223	0	527.73345	527.73345
N13100_2	N13100	Bream	0	0.5	Spring	North Coast	0.5	351.8223	0	175.91115	175.91115
N13100_2	N13100	Bream	1	1	Summer	North Coast	2	351.8223	351.8223	351.8223	703.6446
N13100_2	N13100	Bream	0	1	Summer	South Coast	1	351.8223	0	351.8223	351.8223
N13109_1	N13109	Bream	0	2.5	Autumn	North Coast	2.5	251.1804	0	627.951	627.951
N13109_2	N13109	Bream	0	2.5	Autumn	North Coast	2.5	251.1804	0	627.951	627.951
N13146_1	N13146	Bream	5	40	Summer	North Coast	45	430.9184	2154.592	17236.736	19391.328
N13190_1	N13190	Bream	0	1	Summer	Mid North Coast	1	274.1056	0	274.1056	274.1056
N13190_3	N13190	Bream	0	1	Summer	Mid North Coast	1	274.1056	0	274.1056	274.1056
N13190_5	N13190	Bream	0	1	Summer	Mid North Coast	1	274.1056	0	274.1056	274.1056
N13219_1	N13219	Bream	0	7	Summer	Mid North Coast	7	556.3221	0	3894.2547	3894.2547
N13219_2	N13219	Bream	0	1	Summer	Mid North Coast	1	556.3221	0	556.3221	556.3221
N13233_1	N13233	Bream	3	5	Spring	North Coast	8	149.112	447.336	745.56	1192.896
N13250_1	N13250	Bream	1	6	Winter	Mid North Coast	7	167.4598	167.4598	1004.7588	1172.2186
N13255_1	N13255	Bream	0	0.5	Spring	Mid North Coast	0.5	201.8039	0	100.90195	100.90195
N13255_1	N13255	Bream	0	5	Summer	Mid North Coast	5	201.8039	0	1009.0195	1009.0195
N13288_1	N13288	Bream	0	3	Autumn	North Coast	3	391.0269	0	1173.0807	1173.0807
N13288_1	N13288	Bream	0	6	Summer	North Coast	6	391.0269	0	2346.1614	2346.1614
N13288_1	N13288	Bream	0	2	Winter	North Coast	2	391.0269	0	782.0538	782.0538
N13291_1	N13291	Bream	0	1	Spring	North Coast	1	309.1894	0	309.1894	309.1894
N13291_3	N13291	Bream	0	1	Spring	North Coast	1	309.1894	0	309.1894	309.1894
N13291_4	N13291	Bream	0	1	Spring	North Coast	1	309.1894	0	309.1894	309.1894
N13300_2	N13300	Bream	0	3	Autumn	Mid North Coast	3	193.1929	0	579.5787	579.5787
N13300_2	N13300	Bream	0	1	Summer	Mid North Coast	1	193.1929	0	193.1929	193.1929
N13300_2	N13300	Bream	0	8	Winter	Mid North Coast	8	193.1929	0	1545.5432	1545.5432
N13300_3	N13300	Bream	0	3	Autumn	Mid North Coast	3	193.1929	0	579.5787	579.5787
N13300_3	N13300	Bream	0	1	Summer	Mid North Coast	1	193.1929	0	193.1929	193.1929
N13314_1	N13314	Bream	0	3	Autumn	Mid North Coast	3	470.4852	0	1411.4556	1411.4556
N13314_2	N13314	Bream	0.5	0	Winter	Mid North Coast	0.5	470.4852	235.2426	0	235.2426
N13314_3	N13314	Bream	0	3	Autumn	Mid North Coast	3	470.4852	0	1411.4556	1411.4556
N13314_3	N13314	Bream	0.5	0	Winter	Mid North Coast	0.5	470.4852	235.2426	0	235.2426
N13364_1	N13364	Bream	0	2	Spring	Sydney	2	244.3509	0	488.7018	488.7018
N13375_1	N13375	Bream	0	6	Winter	Mid North Coast	6	440.1168	0	2640.7008	2640.7008
N13375_2	N13375	Bream	0	6	Winter	Mid North Coast	6	440.1168	0	2640.7008	2640.7008
N13377_1	N13377	Bream	0	3	Summer	Mid North Coast	3	239.966	0	719.898	719.898
N13391_1	N13391	Bream	0	1	Summer	Mid North Coast	1	194.148	0	194.148	194.148
N13391_1	N13391	Bream	0	1.5	Winter	Mid North Coast	1.5	194.148	0	291.222	291.222
N13391_2	N13391	Bream	3	1	Autumn	Mid North Coast	4	194.148	582.444	194.148	776.592
N13391_2	N13391	Bream	0	1	Summer	Mid North Coast	1	194.148	0	194.148	194.148
N13391_2	N13391	Bream	0	1.5	Winter	Mid North Coast	1.5	194.148	0	291.222	291.222
N13391_2	N13391	Bream	0	1	Summer	South Coast	1	194.148	0	194.148	194.148
N13396_1	N13396	Bream	0	2	Spring	Mid North Coast	2	417.4784	0	834.9568	834.9568
N13396_1	N13396	Bream	0	0.333333333	Winter	Mid North Coast	0.333333333	417.4784	0	139.1594665	139.1594665
N13396_3	N13396	Bream	0	0.333333333	Winter	Mid North Coast	0.333333333	417.4784	0	139.1594665	139.1594665
N13396_4	N13396	Bream	0	0.333333333	Winter	Mid North Coast	0.333333333	417.4784	0	139.1594665	139.1594665
N13397_1	N13397	Bream	2	1	Autumn	Mid North Coast	3	159.7474	319.4948	159.7474	479.2422
N13397_1	N13397	Bream	0	2	Spring	Mid North Coast	2	159.7474	0	319.4948	319.4948
N13397_1	N13397	Bream	8	7	Summer	Mid North Coast	15	159.7474	1277.9792	1118.2318	2396.211
N13422_1	N13422	Bream	1	6	Summer	Mid North Coast	7	251.1702	251.1702	1507.0212	1758.1914
N13422_1	N13422	Bream	9	1.833333333	Winter	Mid North Coast	10.83333333	251.1702	2260.5318	460.4786999	2721.0105
N13422_2	N13422	Bream	4	1.833333333	Winter	Mid North Coast	5.833333333	251.1702	1004.6808	460.4786999	1465.1595
N13422_3	N13422	Bream	6.5	29.33333333	Winter	Mid North Coast	35.83333333	251.1702	1632.6063	7367.659199	9000.265499
N13422_4	N13422	Bream	15	44	Autumn	Mid North Coast	59	251.1702	3767.553	11051.4888	14819.0418
N13422_4	N13422	Bream	4	2	Spring	Mid North Coast	6	251.1702	1004.6808	502.3404	1507.0212
N13422_4	N13422	Bream	18	24	Summer	Mid North Coast	42	251.1702	4521.0636	6028.0848	10549.1484
N13422_4	N13422	Bream	16.5	32.33333333	Winter	Mid North Coast	48.83333333	251.1702	4144.3083	8121.169799	12265.4781
N13422_5	N13422	Bream	2.5	3.833333333	Winter	Mid North Coast	6.333333333	251.1702	627.9255	962.8190999	1590.7446
N13422_6	N13422	Bream	2.5	3.833333333	Winter	Mid North Coast	6.333333333	251.1702	627.9255	962.8190999	1590.7446
N13442_1	N13442	Bream	0	2	Autumn	North Coast	2	241.1063	0	482.2126	482.2126
N13442_2	N13442	Bream	0	2	Autumn	North Coast	2	241.1063	0	482.2126	482.2126
N13462_1	N13462	Bream	5	9	Autumn	Mid North Coast	14	291.1861	1455.9305	2620.6749	4076.6054
N13471_1	N13471	Bream	0	1.5	Spring	Mid North Coast	1.5	173.9379	0	260.90685	260.90685
N13473_1	N13473	Bream	12	48	Autumn	Mid North Coast	60	256.7282	3080.7384	12322.9536	15403.692
N13473_2	N13473	Bream	4	12	Autumn	Mid North Coast	16	256.7282	1026.9128	3080.7384	4107.6512
N13479_1	N13479	Bream	0	12	Summer	Mid North Coast	12	204.4217	0	2453.0604	2453.0604
N13479_1	N13479	Bream	8.5	6.5	Winter	Mid North Coast	15	204.4217	1737.58445	1328.74105	3066.3255
N13479_3	N13479	Bream	3.5	3.5	Winter	Mid North Coast	7	204.4217	715.47595	715.47595	1430.9519
N13486_1	N13486	Bream	0.333333333	0.666666667	Spring	Mid North Coast	1	341.162	113.7206666	227.4413334	341.162
N13486_3	N13486	Bream	0.333333333	0.666666667	Spring	Mid North Coast	1	341.162	113.7206666	227.4413334	341.162
N13486_4	N13486	Bream	0.333333333	0.666666667	Spring	Mid North Coast	1	341.162	113.7206666	227.4413334	341.162
N13495_3	N13495	Bream	0	0.5	Autumn	Mid North Coast	0.5	475.197	0	237.5985	237.5985
N13495_4	N13495	Bream	0	0.5	Autumn	Mid North Coast	0.5	475.197	0	237.5985	237.5985
N13500_1	N13500	Bream	2	2	Autumn	Mid North Coast	4	337.5426	675.0852	675.0852	1350.1704
N13500_1	N13500	Bream	1	0	Winter	Mid North Coast	1	337.5426	337.5426	0	337.5426
N13503_1	N13503	Bream	2	0	Autumn	Mid North Coast	2	216.1902	432.3804	0	432.3804
N13503_2	N13503	Bream	2	0	Autumn	Mid North Coast	2	216.1902	432.3804	0	432.3804
N13525_1	N13525	Bream	4	2	Spring	Mid North Coast	6	106.3102	425.2408	212.6204	637.8612
N13525_1	N13525	Bream	11	20	Winter	Mid North Coast	31	106.3102	1169.4122	2126.204	3295.6162
N13531_1	N13531	Bream	0.5	0	Summer	Mid North Coast	0.5	442.6989	221.34945	0	221.34945
N13542_1	N13542	Bream	0	0.666666667	Summer	Mid North Coast	0.666666667	226.4014	0	150.9342667	150.9342667
N13542_4	N13542	Bream	0	0.666666667	Summer	Mid North Coast	0.666666667	226.4014	0	150.9342667	150.9342667
N13547_1	N13547	Bream	2	3.666666667	Summer	Mid North Coast	5.666666667	428.3808	856.7616	1570.7296	2427.4912
N13547_1	N13547	Bream	0	1.75	Winter	Mid North Coast	1.75	428.3808	0	749.6664	749.6664
N13547_2	N13547	Bream	0	0.666666667	Summer	Mid North Coast	0.666666667	428.3808	0	285.5872001	285.5872001
N13547_2	N13547	Bream	0	1.75	Winter	Mid North Coast	1.75	428.3808	0	749.6664	749.6664
N13547_3	N13547	Bream	0	0.666666667	Summer	Mid North Coast	0.666666667	428.3808	0	285.5872001	285.5872001
N13547_3	N13547	Bream	0	1.75	Winter	Mid North Coast	1.75	428.3808	0	749.6664	749.6664
N13555_1	N13555	Bream	4	3	Autumn	North Coast	7	120.363	481.452	361.089	842.541
N13555_1	N13555	Bream	0	5	Summer	North Coast	5	120.363	0	601.815	601.815
N13555_1	N13555	Bream	1	1	Winter	North Coast	2	120.363	120.363	120.363	240.726
N13555_1	N13555	Bream	0	2	Winter	Mid North Coast	2	120.363	0	240.726	240.726
N13590_1	N13590	Bream	0	3	Winter	Mid North Coast	3	363.3529	0	1090.0587	1090.0587
N13596_2	N13596	Bream	0.5	0	Winter	Mid North Coast	0.5	329.3087	164.65435	0	164.65435
N13596_4	N13596	Bream	0.5	0	Winter	Mid North Coast	0.5	329.3087	164.65435	0	164.65435
N13623_1	N13623	Bream	2	0	Winter	Mid North Coast	2	130.0813	260.1626	0	260.1626
N13625_1	N13625	Bream	0	1	Summer	North Coast	1	263.8863	0	263.8863	263.8863
N13625_2	N13625	Bream	0	1	Summer	North Coast	1	263.8863	0	263.8863	263.8863
N13639_1	N13639	Bream	3	3	Autumn	Mid North Coast	6	410.3276	1230.9828	1230.9828	2461.9656
N13639_1	N13639	Bream	3	3	Spring	Mid North Coast	6	410.3276	1230.9828	1230.9828	2461.9656
N13639_1	N13639	Bream	2	6	Summer	Mid North Coast	8	410.3276	820.6552	2461.9656	3282.6208
N13639_1	N13639	Bream	2	2	Winter	Mid North Coast	4	410.3276	820.6552	820.6552	1641.3104
N13700_1	N13700	Bream	0	0.666666667	Summer	Mid North Coast	0.666666667	227.3634	0	151.5756001	151.5756001
N13700_1	N13700	Bream	0	2	Winter	Mid North Coast	2	227.3634	0	454.7268	454.7268
N13702_1	N13702	Bream	0	4	Autumn	Mid North Coast	4	300.7359	0	1202.9436	1202.9436
N13702_1	N13702	Bream	0	1	Spring	Mid North Coast	1	300.7359	0	300.7359	300.7359
N13702_1	N13702	Bream	0	2	Summer	Mid North Coast	2	300.7359	0	601.4718	601.4718
N13702_1	N13702	Bream	0	3	Winter	Mid North Coast	3	300.7359	0	902.2077	902.2077
N13746_1	N13746	Bream	0.5	7	Summer	Mid North Coast	7.5	283.7255	141.86275	1986.0785	2127.94125
N13746_2	N13746	Bream	0.5	7	Summer	Mid North Coast	7.5	283.7255	141.86275	1986.0785	2127.94125
N13769_1	N13769	Bream	0	0.5	Autumn	Mid North Coast	0.5	217.9261	0	108.96305	108.96305
N13769_2	N13769	Bream	0	0.5	Autumn	Mid North Coast	0.5	217.9261	0	108.96305	108.96305
N13774_1	N13774	Bream	0	0.5	Summer	Mid North Coast	0.5	417.5553	0	208.77765	208.77765
N13776_2	N13776	Bream	0	2.666666667	Spring	Mid North Coast	2.666666667	267.184	0	712.4906668	712.4906668
N13778_1	N13778	Bream	0	1	Summer	Mid North Coast	1	353.1462	0	353.1462	353.1462
N13778_2	N13778	Bream	0	1	Summer	Mid North Coast	1	353.1462	0	353.1462	353.1462
N13778_3	N13778	Bream	0	1	Summer	Mid North Coast	1	353.1462	0	353.1462	353.1462
N13778_4	N13778	Bream	0	1	Summer	Mid North Coast	1	353.1462	0	353.1462	353.1462
N13780_1	N13780	Bream	3	7	Winter	Mid North Coast	10	211.3171	633.9513	1479.2197	2113.171
N13780_1	N13780	Bream	1	4	Winter	Hunter	5	211.3171	211.3171	845.2684	1056.5855
N13851_1	N13851	Bream	0	2	Summer	Mid North Coast	2	266.6185	0	533.237	533.237
N13859_1	N13859	Bream	2	0	Winter	Mid North Coast	2	171.8375	343.675	0	343.675
N13896_1	N13896	Bream	1	1	Autumn	Mid North Coast	2	488.3098	488.3098	488.3098	976.6196
N13896_1	N13896	Bream	0	2	Spring	Mid North Coast	2	488.3098	0	976.6196	976.6196
N13896_1	N13896	Bream	7	12	Winter	Mid North Coast	19	488.3098	3418.1686	5859.7176	9277.8862
N13896_2	N13896	Bream	1	1	Autumn	Mid North Coast	2	488.3098	488.3098	488.3098	976.6196
N13905_1	N13905	Bream	0	2	Summer	Mid North Coast	2	246.0876	0	492.1752	492.1752
N13906_1	N13906	Bream	1	7	Winter	Mid North Coast	8	142.634	142.634	998.438	1141.072
N13986_1	N13986	Bream	0	0.5	Summer	Mid North Coast	0.5	411.173	0	205.5865	205.5865
N14008_1	N14008	Bream	0	0.5	Autumn	Mid North Coast	0.5	222.7259	0	111.36295	111.36295
N14008_2	N14008	Bream	0	2.166666667	Autumn	Mid North Coast	2.166666667	222.7259	0	482.5727834	482.5727834
N15019_1	N15019	Bream	4	0.5	Autumn	Mid South Coast	4.5	172.3656	689.4624	86.1828	775.6452
N15037_1	N15037	Bream	0	1.5	Summer	Mid South Coast	1.5	296.4097	0	444.61455	444.61455
N15037_2	N15037	Bream	0	1.5	Summer	Mid South Coast	1.5	296.4097	0	444.61455	444.61455
N15053_1	N15053	Bream	0.5	25	Spring	Mid South Coast	25.5	171.9075	85.95375	4297.6875	4383.64125
N15064_1	N15064	Bream	0	2	Summer	Mid North Coast	2	404.07	0	808.14	808.14
N15080_1	N15080	Bream	0.5	0.5	Autumn	Mid South Coast	1	205.561	102.7805	102.7805	205.561
N15080_3	N15080	Bream	0.5	0.5	Autumn	Mid South Coast	1	205.561	102.7805	102.7805	205.561
N15092_1	N15092	Bream	1	0	Spring	Mid South Coast	1	286.362	286.362	0	286.362
N15101_1	N15101	Bream	0	0.5	Autumn	Hunter	0.5	379.0536	0	189.5268	189.5268
N15101_1	N15101	Bream	1	0.5	Spring	Hunter	1.5	379.0536	379.0536	189.5268	568.5804
N15110_1	N15110	Bream	0	11	Winter	Mid North Coast	11	154.4919	0	1699.4109	1699.4109
N15110_1	N15110	Bream	0	5	Winter	Hunter	5	154.4919	0	772.4595	772.4595
N15257_1	N15257	Bream	2	3	Summer	Hunter	5	335.5538	671.1076	1006.6614	1677.769
N15294_1	N15294	Bream	0	0.6	Summer	Mid North Coast	0.6	328.6969	0	197.21814	197.21814
N15294_1	N15294	Bream	0	0.25	Autumn	Mid South Coast	0.25	328.6969	0	82.174225	82.174225
N15294_2	N15294	Bream	0	0.6	Summer	Mid North Coast	0.6	328.6969	0	197.21814	197.21814
N15294_3	N15294	Bream	0	0.6	Summer	Mid North Coast	0.6	328.6969	0	197.21814	197.21814
N15294_3	N15294	Bream	0	0.25	Autumn	Mid South Coast	0.25	328.6969	0	82.174225	82.174225
N15294_4	N15294	Bream	0	0.6	Summer	Mid North Coast	0.6	328.6969	0	197.21814	197.21814
N15294_4	N15294	Bream	0	0.25	Autumn	Mid South Coast	0.25	328.6969	0	82.174225	82.174225
N15294_5	N15294	Bream	0	0.6	Summer	Mid North Coast	0.6	328.6969	0	197.21814	197.21814
N15294_5	N15294	Bream	0	0.25	Autumn	Mid South Coast	0.25	328.6969	0	82.174225	82.174225
N15329_1	N15329	Bream	0	1.666666667	Summer	Hunter	1.666666667	236.7118	0	394.5196667	394.5196667
N15329_2	N15329	Bream	0	1.666666667	Summer	Hunter	1.666666667	236.7118	0	394.5196667	394.5196667
N15411_1	N15411	Bream	0	1.25	Winter	North Coast	1.25	264.612	0	330.765	330.765
N15411_1	N15411	Bream	0	2.5	Autumn	Hunter	2.5	264.612	0	661.53	661.53
N15411_2	N15411	Bream	0	1.25	Winter	North Coast	1.25	264.612	0	330.765	330.765
N15411_2	N15411	Bream	0	0.5	Autumn	Hunter	0.5	264.612	0	132.306	132.306
N15411_5	N15411	Bream	0	3	Autumn	Hunter	3	264.612	0	793.836	793.836
N15435_1	N15435	Bream	0	0.5	Summer	Hunter	0.5	327.5725	0	163.78625	163.78625
N15435_1	N15435	Bream	1	3.333333333	Winter	Hunter	4.333333333	327.5725	327.5725	1091.908333	1419.480833
N15435_2	N15435	Bream	0	0.5	Summer	Hunter	0.5	327.5725	0	163.78625	163.78625
N15435_3	N15435	Bream	0	0.5	Summer	Hunter	0.5	327.5725	0	163.78625	163.78625
N15435_3	N15435	Bream	1	3.333333333	Winter	Hunter	4.333333333	327.5725	327.5725	1091.908333	1419.480833
N15435_4	N15435	Bream	0	0.5	Summer	Hunter	0.5	327.5725	0	163.78625	163.78625
N15435_4	N15435	Bream	1	3.333333333	Winter	Hunter	4.333333333	327.5725	327.5725	1091.908333	1419.480833
N15574_1	N15574	Bream	0	3	Autumn	North Coast	3	156.4983	0	469.4949	469.4949
N15662_1	N15662	Bream	0.333333333	0	Summer	Mid North Coast	0.333333333	385.4759	128.4919665	0	128.4919665
N15662_2	N15662	Bream	0.333333333	0	Summer	Mid North Coast	0.333333333	385.4759	128.4919665	0	128.4919665
N15662_3	N15662	Bream	0.333333333	0	Summer	Mid North Coast	0.333333333	385.4759	128.4919665	0	128.4919665
N15686_1	N15686	Bream	0.5	1	Autumn	North Coast	1.5	194.3543	97.17715	194.3543	291.53145
N15686_1	N15686	Bream	0	2.5	Summer	North Coast	2.5	194.3543	0	485.88575	485.88575
N15686_2	N15686	Bream	0.5	1	Autumn	North Coast	1.5	194.3543	97.17715	194.3543	291.53145
N15686_2	N15686	Bream	0	2.5	Summer	North Coast	2.5	194.3543	0	485.88575	485.88575
N15729_1	N15729	Bream	0	2.5	Spring	North Coast	2.5	200.4289	0	501.07225	501.07225
N15729_2	N15729	Bream	0	2.5	Spring	North Coast	2.5	200.4289	0	501.07225	501.07225
N15750_1	N15750	Bream	0.5	0	Summer	Mid North Coast	0.5	241.6066	120.8033	0	120.8033
N15750_4	N15750	Bream	0.5	0	Summer	Mid North Coast	0.5	241.6066	120.8033	0	120.8033
N15895_1	N15895	Bream	0	2	Autumn	Mid South Coast	2	176.985	0	353.97	353.97
N15898_1	N15898	Bream	0	7.333333333	Autumn	Mid North Coast	7.333333333	246.8749	0	1810.415933	1810.415933
N15898_3	N15898	Bream	0	7.333333333	Autumn	Mid North Coast	7.333333333	246.8749	0	1810.415933	1810.415933
N15898_4	N15898	Bream	0	7.333333333	Autumn	Mid North Coast	7.333333333	246.8749	0	1810.415933	1810.415933
N15964_1	N15964	Bream	0	2	Spring	Hunter	2	257.1427	0	514.2854	514.2854
N15969_2	N15969	Bream	0	1	Summer	North Coast	1	386.6984	0	386.6984	386.6984
N15969_3	N15969	Bream	0	1	Summer	North Coast	1	386.6984	0	386.6984	386.6984
N15982_1	N15982	Bream	0	1	Summer	Mid North Coast	1	367.4997	0	367.4997	367.4997
N16168_1	N16168	Bream	1	0.2	Spring	Mid North Coast	1.2	249.0385	249.0385	49.8077	298.8462
N16168_2	N16168	Bream	0	0.2	Spring	Mid North Coast	0.2	249.0385	0	49.8077	49.8077
N16168_3	N16168	Bream	0	0.2	Spring	Mid North Coast	0.2	249.0385	0	49.8077	49.8077
N16168_4	N16168	Bream	0	0.2	Spring	Mid North Coast	0.2	249.0385	0	49.8077	49.8077
N16168_5	N16168	Bream	0	0.2	Spring	Mid North Coast	0.2	249.0385	0	49.8077	49.8077
N16197_1	N16197	Bream	0	6	Winter	Sydney	6	471.5784	0	2829.4704	2829.4704
N16207_1	N16207	Bream	1	0	Summer	North Coast	1	190.5134	190.5134	0	190.5134
N16207_2	N16207	Bream	1	0	Summer	North Coast	1	190.5134	190.5134	0	190.5134
N17124_1	N17124	Bream	1.5	4	Autumn	Hunter	5.5	126.3454	189.5181	505.3816	694.8997
N17124_1	N17124	Bream	0	0.5	Summer	South Coast	0.5	126.3454	0	63.1727	63.1727
N17124_2	N17124	Bream	0	0.5	Autumn	Hunter	0.5	126.3454	0	63.1727	63.1727
N17124_2	N17124	Bream	0	0.5	Summer	South Coast	0.5	126.3454	0	63.1727	63.1727
N17124_3	N17124	Bream	0	0.5	Autumn	Hunter	0.5	126.3454	0	63.1727	63.1727
N17124_3	N17124	Bream	0	0.5	Summer	South Coast	0.5	126.3454	0	63.1727	63.1727
N17572_3	N17572	Bream	0.5	11	Autumn	Mid North Coast	11.5	107.7428	53.8714	1185.1708	1239.0422
N17572_3	N17572	Bream	0	3	Summer	Mid North Coast	3	107.7428	0	323.2284	323.2284
N17702_1	N17702	Bream	1	3.5	Summer	Hunter	4.5	129.3636	129.3636	452.7726	582.1362
N17783_1	N17783	Bream	0	3	Spring	Mid South Coast	3	114.9618	0	344.8854	344.8854
N17783_3	N17783	Bream	0	3	Spring	Mid South Coast	3	114.9618	0	344.8854	344.8854
N17783_4	N17783	Bream	0	3	Spring	Mid South Coast	3	114.9618	0	344.8854	344.8854
N17783_5	N17783	Bream	0	3	Spring	Mid South Coast	3	114.9618	0	344.8854	344.8854
N17815_1	N17815	Bream	0	1	Spring	Hunter	1	197.7073	0	197.7073	197.7073
N17815_1	N17815	Bream	0.333333333	0.666666667	Winter	Hunter	1	197.7073	65.90243327	131.8048667	197.7073
N17815_1	N17815	Bream	0	1.666666667	Spring	Sydney	1.666666667	197.7073	0	329.5121667	329.5121667
N17822_1	N17822	Bream	0.5	0	Summer	Hunter	0.5	91.8586	45.9293	0	45.9293
N17912_1	N17912	Bream	0	1	Summer	Hunter	1	128.8085	0	128.8085	128.8085
N17912_4	N17912	Bream	0	1	Summer	Hunter	1	128.8085	0	128.8085	128.8085
N17915_1	N17915	Bream	0	0.666666667	Spring	Hunter	0.666666667	40.6348	0	27.08986668	27.08986668
N17915_3	N17915	Bream	0	0.666666667	Spring	Hunter	0.666666667	40.6348	0	27.08986668	27.08986668
N17968_1	N17968	Bream	0.583333333	0	Autumn	Mid North Coast	0.583333333	137.7718	80.36688329	0	80.36688329
N17968_1	N17968	Bream	0	3.75	Winter	Hunter	3.75	137.7718	0	516.64425	516.64425
N17968_2	N17968	Bream	0	1.75	Winter	Hunter	1.75	137.7718	0	241.10065	241.10065
N17968_3	N17968	Bream	0.25	0	Autumn	Mid North Coast	0.25	137.7718	34.44295	0	34.44295
N17968_4	N17968	Bream	0.583333333	0	Autumn	Mid North Coast	0.583333333	137.7718	80.36688329	0	80.36688329
N17968_4	N17968	Bream	0	1.75	Winter	Hunter	1.75	137.7718	0	241.10065	241.10065
N17968_5	N17968	Bream	0.583333333	0	Autumn	Mid North Coast	0.583333333	137.7718	80.36688329	0	80.36688329
N17968_5	N17968	Bream	0	1.75	Winter	Hunter	1.75	137.7718	0	241.10065	241.10065
N19047_1	N19047	Bream	0.5	0	Autumn	South Coast	0.5	106.6549	53.32745	0	53.32745
N19047_1	N19047	Bream	3	0	Winter	South Coast	3	106.6549	319.9647	0	319.9647
N19047_2	N19047	Bream	0.5	0	Autumn	South Coast	0.5	106.6549	53.32745	0	53.32745
N19049_1	N19049	Bream	1	0	Spring	Mid South Coast	1	250.4943	250.4943	0	250.4943
N19050_1	N19050	Bream	0	2	Spring	South Coast	2	125.4137	0	250.8274	250.8274
N19063_1	N19063	Bream	0	14	Spring	Mid South Coast	14	267.5968	0	3746.3552	3746.3552
N19063_1	N19063	Bream	2	4	Spring	South Coast	6	267.5968	535.1936	1070.3872	1605.5808
N19106_1	N19106	Bream	0	5	Summer	Mid North Coast	5	303.5372	0	1517.686	1517.686
N19148_2	N19148	Bream	0	0.666666667	Autumn	Mid South Coast	0.666666667	225.1106	0	150.0737334	150.0737334
N19148_3	N19148	Bream	0	0.666666667	Autumn	Mid South Coast	0.666666667	225.1106	0	150.0737334	150.0737334
N19148_4	N19148	Bream	0	0.666666667	Autumn	Mid South Coast	0.666666667	225.1106	0	150.0737334	150.0737334
N19250_1	N19250	Bream	3.666666667	6.666666667	Autumn	South Coast	10.33333333	103.0867	377.9845667	687.2446667	1065.229233
N19264_1	N19264	Bream	0	1	Summer	Sydney	1	365.1593	0	365.1593	365.1593
N19268_1	N19268	Bream	10	16	Summer	South Coast	26	294.7996	2947.996	4716.7936	7664.7896
N19273_1	N19273	Bream	0	0.5	Autumn	Mid South Coast	0.5	252.6895	0	126.34475	126.34475
N19273_2	N19273	Bream	0	0.5	Autumn	Mid South Coast	0.5	252.6895	0	126.34475	126.34475
N19282_1	N19282	Bream	0	0.75	Autumn	Mid South Coast	0.75	300.9298	0	225.69735	225.69735
N19282_4	N19282	Bream	0	0.75	Autumn	Mid South Coast	0.75	300.9298	0	225.69735	225.69735
N19282_5	N19282	Bream	0	0.75	Autumn	Mid South Coast	0.75	300.9298	0	225.69735	225.69735
N19297_1	N19297	Bream	2	0	Summer	Mid South Coast	2	273.7727	547.5454	0	547.5454
N19297_1	N19297	Bream	0	0.5	Winter	Mid South Coast	0.5	273.7727	0	136.88635	136.88635
N19297_2	N19297	Bream	2	0	Summer	Mid South Coast	2	273.7727	547.5454	0	547.5454
N19297_2	N19297	Bream	0	0.5	Winter	Mid South Coast	0.5	273.7727	0	136.88635	136.88635
N19343_1	N19343	Bream	0	1	Spring	South Coast	1	241.7997	0	241.7997	241.7997
N19382_1	N19382	Bream	0	2.333333333	Autumn	Mid North Coast	2.333333333	209.3359	0	488.4504333	488.4504333
N19382_3	N19382	Bream	0	2.333333333	Autumn	Mid North Coast	2.333333333	209.3359	0	488.4504333	488.4504333
N19382_4	N19382	Bream	0	2.333333333	Autumn	Mid North Coast	2.333333333	209.3359	0	488.4504333	488.4504333
N19385_1	N19385	Bream	4	1.333333333	Spring	Mid South Coast	5.333333333	154.8451	619.3804	206.4601333	825.8405333
N19385_1	N19385	Bream	0	1	Summer	Mid South Coast	1	154.8451	0	154.8451	154.8451
N19385_3	N19385	Bream	4	1.333333333	Spring	Mid South Coast	5.333333333	154.8451	619.3804	206.4601333	825.8405333
N19385_4	N19385	Bream	4	1.333333333	Spring	Mid South Coast	5.333333333	154.8451	619.3804	206.4601333	825.8405333
N19423_1	N19423	Bream	0	0.428571429	Spring	Mid South Coast	0.428571429	288.9004	0	123.8144573	123.8144573
N19424_1	N19424	Bream	0	12	Autumn	Mid South Coast	12	121.2477	0	1454.9724	1454.9724
N19509_1	N19509	Bream	31	2	Summer	South Coast	33	124.7296	3866.6176	249.4592	4116.0768
N19516_1	N19516	Bream	0	3	Autumn	South Coast	3	181.0199	0	543.0597	543.0597
N19516_1	N19516	Bream	1	1	Spring	South Coast	2	181.0199	181.0199	181.0199	362.0398
N19516_1	N19516	Bream	0	2	Summer	South Coast	2	181.0199	0	362.0398	362.0398
N19553_2	N19553	Bream	0	0.333333333	Autumn	Mid South Coast	0.333333333	280.5411	0	93.51369991	93.51369991
N19647_1	N19647	Bream	0	12.5	Autumn	Mid South Coast	12.5	80.6738	0	1008.4225	1008.4225
N19647_1	N19647	Bream	0	1.5	Spring	Mid South Coast	1.5	80.6738	0	121.0107	121.0107
N19647_1	N19647	Bream	0	11.5	Summer	Mid South Coast	11.5	80.6738	0	927.7487	927.7487
N19647_2	N19647	Bream	0	2.5	Autumn	Mid South Coast	2.5	80.6738	0	201.6845	201.6845
N19647_2	N19647	Bream	0	1.5	Spring	Mid South Coast	1.5	80.6738	0	121.0107	121.0107
N19647_2	N19647	Bream	0	3.5	Summer	Mid South Coast	3.5	80.6738	0	282.3583	282.3583
N19663_1	N19663	Bream	1	0	Summer	South Coast	1	331.5579	331.5579	0	331.5579
N19667_1	N19667	Bream	0.5	0	Summer	Mid South Coast	0.5	141.3061	70.65305	0	70.65305
N19667_2	N19667	Bream	0.5	0	Summer	Mid South Coast	0.5	141.3061	70.65305	0	70.65305
N19687_1	N19687	Bream	0	6	Winter	South Coast	6	218.0176	0	1308.1056	1308.1056
N19711_1	N19711	Bream	2	3	Autumn	Mid South Coast	5	147.1191	294.2382	441.3573	735.5955
N19711_1	N19711	Bream	4	6	Summer	Mid South Coast	10	147.1191	588.4764	882.7146	1471.191
N19718_1	N19718	Bream	0.666666667	1	Summer	South Coast	1.666666667	236.8044	157.8696001	236.8044	394.6740001
N19726_1	N19726	Bream	0	0.25	Winter	South Coast	0.25	173.3097	0	43.327425	43.327425
N19726_2	N19726	Bream	0	0.25	Winter	South Coast	0.25	173.3097	0	43.327425	43.327425
N19799_1	N19799	Bream	0	1	Spring	South Coast	1	173.3775	0	173.3775	173.3775
N19800_1	N19800	Bream	0	4	Summer	Hunter	4	284.7751	0	1139.1004	1139.1004
N21565_1	N21565	Bream	0	1.333333333	Summer	Mid South Coast	1.333333333	136.5999	0	182.1332	182.1332
N21565_3	N21565	Bream	0	0.333333333	Summer	Mid South Coast	0.333333333	136.5999	0	45.53329995	45.53329995
N21565_4	N21565	Bream	0	0.333333333	Summer	Mid South Coast	0.333333333	136.5999	0	45.53329995	45.53329995
N21617_2	N21617	Bream	1	0	Spring	South Coast	1	236.4796	236.4796	0	236.4796
N21678_1	N21678	Bream	0.5	0.5	Autumn	Mid South Coast	1	156.3659	78.18295	78.18295	156.3659
N21678_1	N21678	Bream	0.5	0	Summer	South Coast	0.5	156.3659	78.18295	0	78.18295
N21678_2	N21678	Bream	0.5	0.5	Autumn	Mid South Coast	1	156.3659	78.18295	78.18295	156.3659
N21678_2	N21678	Bream	0.5	0	Summer	South Coast	0.5	156.3659	78.18295	0	78.18295
N21698_1	N21698	Bream	0	0.5	Autumn	North Coast	0.5	228.0682	0	114.0341	114.0341
N21698_2	N21698	Bream	0	0.5	Autumn	North Coast	0.5	228.0682	0	114.0341	114.0341
N21751_1	N21751	Bream	1	0	Summer	Mid North Coast	1	77.3047	77.3047	0	77.3047
N21758_1	N21758	Bream	0	1	Spring	Hunter	1	178.3086	0	178.3086	178.3086
N21808_1	N21808	Bream	0.6	0.733333333	Autumn	Mid South Coast	1.333333333	356.714	214.0284	261.5902665	475.6186665
N21808_2	N21808	Bream	0.6	0.733333333	Autumn	Mid South Coast	1.333333333	356.714	214.0284	261.5902665	475.6186665
N21808_3	N21808	Bream	0	0.333333333	Autumn	Mid South Coast	0.333333333	356.714	0	118.9046665	118.9046665
N21808_4	N21808	Bream	0.6	0.733333333	Autumn	Mid South Coast	1.333333333	356.714	214.0284	261.5902665	475.6186665
N21808_5	N21808	Bream	0.6	0.733333333	Autumn	Mid South Coast	1.333333333	356.714	214.0284	261.5902665	475.6186665
N21808_6	N21808	Bream	0.6	0.733333333	Autumn	Mid South Coast	1.333333333	356.714	214.0284	261.5902665	475.6186665
N21994_1	N21994	Bream	1.5	78	Winter	Mid North Coast	79.5	89.7381	134.60715	6999.5718	7134.17895
N21994_2	N21994	Bream	0.5	7.5	Winter	Mid North Coast	8	89.7381	44.86905	673.03575	717.9048
N22050_1	N22050	Bream	0	1	Autumn	Sydney	1	244.086	0	244.086	244.086
N22072_1	N22072	Bream	6	0	Autumn	South Coast	6	167.2175	1003.305	0	1003.305
N23146_1	N23146	Bream	1	1.5	Winter	Mid South Coast	2.5	156.2096	156.2096	234.3144	390.524
N23146_2	N23146	Bream	1	1.5	Winter	Mid South Coast	2.5	156.2096	156.2096	234.3144	390.524
N23194_1	N23194	Bream	0	4	Spring	Sydney	4	268.2207	0	1072.8828	1072.8828
N23194_1	N23194	Bream	0.5	0	Winter	Sydney	0.5	268.2207	134.11035	0	134.11035
N23200_1	N23200	Bream	1.25	0.75	Spring	Mid South Coast	2	233.6395	292.049375	175.229625	467.279
N23200_2	N23200	Bream	1.25	0.75	Spring	Mid South Coast	2	233.6395	292.049375	175.229625	467.279
N23200_3	N23200	Bream	1.25	0.75	Spring	Mid South Coast	2	233.6395	292.049375	175.229625	467.279
N23200_4	N23200	Bream	1.25	0.75	Spring	Mid South Coast	2	233.6395	292.049375	175.229625	467.279
N23602_1	N23602	Bream	0	2	Winter	Mid South Coast	2	228.875	0	457.75	457.75
N23602_2	N23602	Bream	0	2	Winter	Mid South Coast	2	228.875	0	457.75	457.75
N23602_3	N23602	Bream	0	2	Winter	Mid South Coast	2	228.875	0	457.75	457.75
N23602_4	N23602	Bream	0	2	Winter	Mid South Coast	2	228.875	0	457.75	457.75
N23602_5	N23602	Bream	0	2	Winter	Mid South Coast	2	228.875	0	457.75	457.75
N23627_1	N23627	Bream	1	0	Summer	Mid North Coast	1	124.3128	124.3128	0	124.3128
N23627_1	N23627	Bream	0	3.666666667	Autumn	Mid South Coast	3.666666667	124.3128	0	455.8136	455.8136
N23630_1	N23630	Bream	0	1	Summer	South Coast	1	98.9431	0	98.9431	98.9431
N23630_1	N23630	Bream	0	1	Winter	South Coast	1	98.9431	0	98.9431	98.9431
N23652_1	N23652	Bream	0.25	0.75	Summer	Mid South Coast	1	367.4496	91.8624	275.5872	367.4496
N23652_2	N23652	Bream	0.25	0.75	Summer	Mid South Coast	1	367.4496	91.8624	275.5872	367.4496
N23652_3	N23652	Bream	0.25	0.75	Summer	Mid South Coast	1	367.4496	91.8624	275.5872	367.4496
N23652_4	N23652	Bream	0.25	0.75	Summer	Mid South Coast	1	367.4496	91.8624	275.5872	367.4496
N23660_1	N23660	Bream	2	0	Summer	Hunter	2	192.3353	384.6706	0	384.6706
N23660_1	N23660	Bream	1	0	Summer	Sydney	1	192.3353	192.3353	0	192.3353
N23660_1	N23660	Bream	0	2	Spring	Mid South Coast	2	192.3353	0	384.6706	384.6706
N23699_2	N23699	Bream	0	1	Autumn	South Coast	1	225.5269	0	225.5269	225.5269
N23699_3	N23699	Bream	0	1	Autumn	South Coast	1	225.5269	0	225.5269	225.5269
N23699_3	N23699	Bream	0	0.5	Summer	South Coast	0.5	225.5269	0	112.76345	112.76345
N23699_4	N23699	Bream	0	0.5	Summer	South Coast	0.5	225.5269	0	112.76345	112.76345
N23699_5	N23699	Bream	0	0.5	Summer	South Coast	0.5	225.5269	0	112.76345	112.76345
N23702_1	N23702	Bream	0	2	Autumn	Hunter	2	133.922	0	267.844	267.844
N23702_1	N23702	Bream	0	4	Spring	Hunter	4	133.922	0	535.688	535.688
N23702_1	N23702	Bream	0	2	Summer	Hunter	2	133.922	0	267.844	267.844
N23802_1	N23802	Bream	0	20	Winter	Mid South Coast	20	429.8401	0	8596.802	8596.802
N23802_1	N23802	Bream	0	15	Winter	South Coast	15	429.8401	0	6447.6015	6447.6015
N23827_2	N23827	Bream	0	2	Summer	Mid South Coast	2	299.817	0	599.634	599.634
N23839_1	N23839	Bream	2	0	Winter	Mid South Coast	2	257.5787	515.1574	0	515.1574
N23889_2	N23889	Bream	0	0.5	Summer	Mid South Coast	0.5	173.4755	0	86.73775	86.73775
N23889_3	N23889	Bream	0	0.5	Summer	Mid South Coast	0.5	173.4755	0	86.73775	86.73775
N23992_1	N23992	Bream	0	5	Summer	North Coast	5	65.244	0	326.22	326.22
N23992_1	N23992	Bream	0	27	Summer	Mid North Coast	27	65.244	0	1761.588	1761.588
N23992_1	N23992	Bream	0	2	Summer	Mid South Coast	2	65.244	0	130.488	130.488
N24032_1	N24032	Bream	0	3	Summer	Mid South Coast	3	593.1269	0	1779.3807	1779.3807
N24148_1	N24148	Bream	0	1.666666667	Autumn	Mid South Coast	1.666666667	166.2365	0	277.0608334	277.0608334
N24148_1	N24148	Bream	0	2.1	Summer	Mid South Coast	2.1	166.2365	0	349.09665	349.09665
N24148_2	N24148	Bream	0	1.6	Summer	Mid South Coast	1.6	166.2365	0	265.9784	265.9784
N24148_3	N24148	Bream	0	1.666666667	Autumn	Mid South Coast	1.666666667	166.2365	0	277.0608334	277.0608334
N24148_3	N24148	Bream	0	2.1	Summer	Mid South Coast	2.1	166.2365	0	349.09665	349.09665
N24148_4	N24148	Bream	0	1.666666667	Autumn	Mid South Coast	1.666666667	166.2365	0	277.0608334	277.0608334
N24148_4	N24148	Bream	0	2.1	Summer	Mid South Coast	2.1	166.2365	0	349.09665	349.09665
N24148_5	N24148	Bream	0	2.1	Summer	Mid South Coast	2.1	166.2365	0	349.09665	349.09665
N24156_3	N24156	Bream	3	1	Autumn	Mid South Coast	4	166.2675	498.8025	166.2675	665.07
N24156_3	N24156	Bream	8	4	Summer	Mid South Coast	12	166.2675	1330.14	665.07	1995.21
N24182_1	N24182	Bream	3	3	Autumn	Mid South Coast	6	375.709	1127.127	1127.127	2254.254
N24182_1	N24182	Bream	1.5	0	Spring	Mid South Coast	1.5	375.709	563.5635	0	563.5635
N24182_1	N24182	Bream	9	7	Summer	Mid South Coast	16	375.709	3381.381	2629.963	6011.344
N24233_1	N24233	Bream	0.333333333	0	Summer	South Coast	0.333333333	207.9286	69.30953326	0	69.30953326
N24253_1	N24253	Bream	0	1	Autumn	Mid South Coast	1	180.1505	0	180.1505	180.1505
N24253_1	N24253	Bream	2	0	Summer	Mid South Coast	2	180.1505	360.301	0	360.301
