# Supplementary material for: Temporal and regional variation in catch across an extensive coastal recreational fishery: Exploring the utility of survey methods to guide and assess spatio-temporal management initiatives
Source: PLoS One. 2021 Jul 21;16(7):e0254388. doi: 10.1371/journal.pone.0254388 (PMC8294510; doi:10.1371/journal.pone.0254388)
Supplement: S2 Table — In each species’ table, PersonID is a unique identifier given to each angler in a surveyed household; HouseholdID is a unique identifier given to each household sampled for the survey; AppendixName refers to the common name of the species caught; NKept is the raw number of fish of the species in question kept by a person during the 2013/14 period; NReleased is the raw number of fish of the species in question released by a person during the 2013/14 period; Season is the season during which the person kept/released the stated number of fish; RegionName is the fishing zone in which the person kept/released the stated number of fish; NTotal is NKept + NReleased; CalibratedP2_Weight is the final weight calculated for a person following the application of a sampling weight and response propensity and calibration adjustments; NKept_Weighted is NKept * CalibratedP2_Weight which gives the expanded estimate of kept catch for the whole population represented by a person; NReleased_Weighted is NReleased * CalibratedP2_Weight which gives the expanded estimate of released catch for the whole population represented by a person; and, NTotal_Weighted is NTotal * CalibratedP2_Weight which gives the expanded estimate of total catch for the whole population represented by a person. (CSV) [file pone.0254388.s002.csv]

PersonID	HouseholdID	AppendixName	NKept	NReleased	Season	RegionName	CalibratedP2_weight	NTotal	NKept_Weighted	NReleased_Weighted	NTotal_Weighted
N01190_1	N01190	Snapper	0	5	Summer	Sydney	912.1632	5	0	4560.816	4560.816
N01238_1	N01238	Snapper	0	2	Autumn	Hunter	1095.1633	2	0	2190.3266	2190.3266
N01238_1	N01238	Snapper	0	1	Summer	Hunter	1095.1633	1	0	1095.1633	1095.1633
N01238_1	N01238	Snapper	0	6	Winter	Hunter	1095.1633	6	0	6570.9798	6570.9798
N01299_1	N01299	Snapper	0	0.5	Summer	Sydney	866.8348	0.5	0	433.4174	433.4174
N01534_1	N01534	Snapper	0	1	Summer	Sydney	746.3386	1	0	746.3386	746.3386
N01534_2	N01534	Snapper	0	1	Summer	Sydney	746.3386	1	0	746.3386	746.3386
N01692_1	N01692	Snapper	0.5	0	Spring	Mid South Coast	739.4172	0.5	369.7086	0	369.7086
N01692_3	N01692	Snapper	0.5	0	Spring	Mid South Coast	739.4172	0.5	369.7086	0	369.7086
N01774_1	N01774	Snapper	2	2	Spring	Mid South Coast	896.298	4	1792.596	1792.596	3585.192
N01980_1	N01980	Snapper	0	1	Spring	Sydney	2012.1107	1	0	2012.1107	2012.1107
N02192_1	N02192	Snapper	0	7.5	Autumn	Sydney	1387.1341	7.5	0	10403.50575	10403.50575
N02192_2	N02192	Snapper	0	7.5	Autumn	Sydney	1387.1341	7.5	0	10403.50575	10403.50575
N02192_3	N02192	Snapper	0	7.5	Autumn	Sydney	1387.1341	7.5	0	10403.50575	10403.50575
N02192_4	N02192	Snapper	0	7.5	Autumn	Sydney	1387.1341	7.5	0	10403.50575	10403.50575
N02391_1	N02391	Snapper	0	0.666666667	Summer	Mid South Coast	733.9175	0.666666667	0	489.2783336	489.2783336
N02872_1	N02872	Snapper	0	1	Spring	Sydney	354.173	1	0	354.173	354.173
N02987_1	N02987	Snapper	0	7	Autumn	Sydney	1076.8495	7	0	7537.9465	7537.9465
N02987_1	N02987	Snapper	0	39	Summer	Sydney	1076.8495	39	0	41997.1305	41997.1305
N02992_2	N02992	Snapper	0	3	Spring	Sydney	1143.8885	3	0	3431.6655	3431.6655
N03197_1	N03197	Snapper	0	2	Summer	Sydney	578.42	2	0	1156.84	1156.84
N03295_1	N03295	Snapper	0.333333333	1.333333333	Spring	Sydney	663.3959	1.666666666	221.1319664	884.5278664	1105.659833
N03295_1	N03295	Snapper	0	3.5	Summer	Sydney	663.3959	3.5	0	2321.88565	2321.88565
N03295_1	N03295	Snapper	0	4	Winter	Sydney	663.3959	4	0	2653.5836	2653.5836
N03479_1	N03479	Snapper	0	1	Autumn	Mid North Coast	476.6131	1	0	476.6131	476.6131
N03694_1	N03694	Snapper	0	0.6	Summer	Sydney	1261.6822	0.6	0	757.00932	757.00932
N03694_2	N03694	Snapper	0	0.6	Summer	Sydney	1261.6822	0.6	0	757.00932	757.00932
N03694_3	N03694	Snapper	0	0.6	Summer	Sydney	1261.6822	0.6	0	757.00932	757.00932
N03694_4	N03694	Snapper	0	0.6	Summer	Sydney	1261.6822	0.6	0	757.00932	757.00932
N03694_5	N03694	Snapper	0	0.6	Summer	Sydney	1261.6822	0.6	0	757.00932	757.00932
N03881_1	N03881	Snapper	0	1	Winter	Mid South Coast	735.4993	1	0	735.4993	735.4993
N03941_1	N03941	Snapper	0	11	Autumn	Mid South Coast	838.5167	11	0	9223.6837	9223.6837
N03941_1	N03941	Snapper	0	0.5	Spring	Mid South Coast	838.5167	0.5	0	419.25835	419.25835
N03941_2	N03941	Snapper	0	11	Autumn	Mid South Coast	838.5167	11	0	9223.6837	9223.6837
N04119_1	N04119	Snapper	0	2.5	Summer	Sydney	881.222	2.5	0	2203.055	2203.055
N04119_1	N04119	Snapper	0	5	Summer	Mid South Coast	881.222	5	0	4406.11	4406.11
N04119_4	N04119	Snapper	0	2.5	Summer	Sydney	881.222	2.5	0	2203.055	2203.055
N04349_1	N04349	Snapper	0	1	Winter	Sydney	1382.6952	1	0	1382.6952	1382.6952
N04493_1	N04493	Snapper	0	7	Summer	Sydney	2012.1107	7	0	14084.7749	14084.7749
N04493_2	N04493	Snapper	0	7	Summer	Sydney	2012.1107	7	0	14084.7749	14084.7749
N04781_2	N04781	Snapper	0	1	Autumn	Mid North Coast	604.2267	1	0	604.2267	604.2267
N04781_2	N04781	Snapper	0	9	Autumn	Sydney	604.2267	9	0	5438.0403	5438.0403
N04781_2	N04781	Snapper	0	3	Spring	Sydney	604.2267	3	0	1812.6801	1812.6801
N04781_2	N04781	Snapper	0	12	Summer	Sydney	604.2267	12	0	7250.7204	7250.7204
N04833_1	N04833	Snapper	0	2.5	Spring	Hunter	1003.6323	2.5	0	2509.08075	2509.08075
N04833_1	N04833	Snapper	0	25	Summer	Hunter	1003.6323	25	0	25090.8075	25090.8075
N04833_1	N04833	Snapper	0	1.5	Autumn	Sydney	1003.6323	1.5	0	1505.44845	1505.44845
N04833_1	N04833	Snapper	0	7	Spring	Sydney	1003.6323	7	0	7025.4261	7025.4261
N04833_1	N04833	Snapper	2	31.66666667	Summer	Sydney	1003.6323	33.66666667	2007.2646	31781.6895	33788.9541
N04833_3	N04833	Snapper	0	16.66666667	Summer	Sydney	1003.6323	16.66666667	0	16727.205	16727.205
N04833_4	N04833	Snapper	0	1.5	Autumn	Sydney	1003.6323	1.5	0	1505.44845	1505.44845
N04833_4	N04833	Snapper	0	16.66666667	Summer	Sydney	1003.6323	16.66666667	0	16727.205	16727.205
N04844_1	N04844	Snapper	0.5	0	Summer	Sydney	1850.7869	0.5	925.39345	0	925.39345
N04844_2	N04844	Snapper	0.5	0	Summer	Sydney	1850.7869	0.5	925.39345	0	925.39345
N04851_1	N04851	Snapper	1	0	Summer	Mid South Coast	221.3322	1	221.3322	0	221.3322
N05121_1	N05121	Snapper	0	1	Autumn	Mid South Coast	759.3532	1	0	759.3532	759.3532
N05188_1	N05188	Snapper	0	6	Summer	Sydney	651.6082	6	0	3909.6492	3909.6492
N05337_1	N05337	Snapper	0	3	Spring	Sydney	1130.5489	3	0	3391.6467	3391.6467
N07267_1	N07267	Snapper	0	0.666666667	Summer	Hunter	290.1594	0.666666667	0	193.4396001	193.4396001
N07267_3	N07267	Snapper	0	1.166666667	Summer	Hunter	290.1594	1.166666667	0	338.5193001	338.5193001
N07267_4	N07267	Snapper	0	1.166666667	Summer	Hunter	290.1594	1.166666667	0	338.5193001	338.5193001
N07363_2	N07363	Snapper	3	3	Autumn	Hunter	475.5894	6	1426.7682	1426.7682	2853.5364
N07446_1	N07446	Snapper	0.333333333	0	Summer	Hunter	297.7456	0.333333333	99.24853323	0	99.24853323
N07446_2	N07446	Snapper	0.333333333	0	Summer	Hunter	297.7456	0.333333333	99.24853323	0	99.24853323
N07446_3	N07446	Snapper	0.333333333	0	Summer	Hunter	297.7456	0.333333333	99.24853323	0	99.24853323
N07446_3	N07446	Snapper	0	2	Winter	Hunter	297.7456	2	0	595.4912	595.4912
N07446_3	N07446	Snapper	0	2	Winter	Sydney	297.7456	2	0	595.4912	595.4912
N07511_1	N07511	Snapper	0	4	Winter	Hunter	628.8606	4	0	2515.4424	2515.4424
N07511_2	N07511	Snapper	0	4	Winter	Hunter	628.8606	4	0	2515.4424	2515.4424
N07621_1	N07621	Snapper	0	9	Summer	Hunter	183.7902	9	0	1654.1118	1654.1118
N07626_1	N07626	Snapper	0.5	5	Autumn	Hunter	250.8494	5.5	125.4247	1254.247	1379.6717
N07626_1	N07626	Snapper	0	5	Summer	Hunter	250.8494	5	0	1254.247	1254.247
N07626_3	N07626	Snapper	0	5	Summer	Hunter	250.8494	5	0	1254.247	1254.247
N07626_4	N07626	Snapper	0	5	Summer	Hunter	250.8494	5	0	1254.247	1254.247
N07632_1	N07632	Snapper	0	2	Summer	Hunter	501.6133	2	0	1003.2266	1003.2266
N07650_1	N07650	Snapper	0	4.5	Autumn	Hunter	345.6884	4.5	0	1555.5978	1555.5978
N07650_1	N07650	Snapper	0	2	Spring	Hunter	345.6884	2	0	691.3768	691.3768
N07650_1	N07650	Snapper	0.5	33	Summer	Hunter	345.6884	33.5	172.8442	11407.7172	11580.5614
N07650_2	N07650	Snapper	0	2.5	Summer	Hunter	345.6884	2.5	0	864.221	864.221
N07650_5	N07650	Snapper	0	2	Spring	Hunter	345.6884	2	0	691.3768	691.3768
N07650_5	N07650	Snapper	0	8	Summer	Hunter	345.6884	8	0	2765.5072	2765.5072
N07650_6	N07650	Snapper	0	17.5	Autumn	Hunter	345.6884	17.5	0	6049.547	6049.547
N07650_6	N07650	Snapper	0	6.5	Summer	Hunter	345.6884	6.5	0	2246.9746	2246.9746
N07722_1	N07722	Snapper	0	1	Summer	Hunter	191.3953	1	0	191.3953	191.3953
N07750_1	N07750	Snapper	0	0.166666667	Autumn	Sydney	386.4646	0.166666667	0	64.4107668	64.4107668
N07750_1	N07750	Snapper	0	0.333333333	Winter	Sydney	386.4646	0.333333333	0	128.8215332	128.8215332
N07750_2	N07750	Snapper	0	0.166666667	Autumn	Sydney	386.4646	0.166666667	0	64.4107668	64.4107668
N07750_3	N07750	Snapper	0	0.166666667	Autumn	Sydney	386.4646	0.166666667	0	64.4107668	64.4107668
N07750_4	N07750	Snapper	0	0.166666667	Autumn	Sydney	386.4646	0.166666667	0	64.4107668	64.4107668
N07750_5	N07750	Snapper	0	0.166666667	Autumn	Sydney	386.4646	0.166666667	0	64.4107668	64.4107668
N07750_5	N07750	Snapper	0	0.333333333	Winter	Sydney	386.4646	0.333333333	0	128.8215332	128.8215332
N07750_6	N07750	Snapper	0	0.166666667	Autumn	Sydney	386.4646	0.166666667	0	64.4107668	64.4107668
N07750_6	N07750	Snapper	0	0.333333333	Winter	Sydney	386.4646	0.333333333	0	128.8215332	128.8215332
N07787_1	N07787	Snapper	5	2	Winter	Hunter	300.4767	7	1502.3835	600.9534	2103.3369
N07998_1	N07998	Snapper	0	12	Autumn	Hunter	601.0108	12	0	7212.1296	7212.1296
N07998_1	N07998	Snapper	0	16	Winter	Hunter	601.0108	16	0	9616.1728	9616.1728
N08063_1	N08063	Snapper	0	8	Spring	Hunter	194.131	8	0	1553.048	1553.048
N08211_2	N08211	Snapper	0	2	Winter	Hunter	620.1372	2	0	1240.2744	1240.2744
N08278_1	N08278	Snapper	0	6	Spring	Hunter	287.4889	6	0	1724.9334	1724.9334
N08278_3	N08278	Snapper	0	6	Spring	Hunter	287.4889	6	0	1724.9334	1724.9334
N08317_1	N08317	Snapper	0.5	1.5	Spring	Mid North Coast	176.8455	2	88.42275	265.26825	353.691
N08317_1	N08317	Snapper	3.5	3.5	Summer	Mid North Coast	176.8455	7	618.95925	618.95925	1237.9185
N08317_2	N08317	Snapper	0.5	1.5	Spring	Mid North Coast	176.8455	2	88.42275	265.26825	353.691
N08317_2	N08317	Snapper	3.5	3.5	Summer	Mid North Coast	176.8455	7	618.95925	618.95925	1237.9185
N08321_1	N08321	Snapper	0	2.5	Summer	Hunter	381.3588	2.5	0	953.397	953.397
N08321_2	N08321	Snapper	0	2.5	Summer	Hunter	381.3588	2.5	0	953.397	953.397
N09038_1	N09038	Snapper	0.5	0	Spring	Mid South Coast	209.4491	0.5	104.72455	0	104.72455
N09038_2	N09038	Snapper	0.5	0	Spring	Mid South Coast	209.4491	0.5	104.72455	0	104.72455
N09215_1	N09215	Snapper	1	0	Autumn	Mid South Coast	214.185	1	214.185	0	214.185
N09215_1	N09215	Snapper	0	0.5	Summer	Mid South Coast	214.185	0.5	0	107.0925	107.0925
N09215_2	N09215	Snapper	1	0	Autumn	Mid South Coast	214.185	1	214.185	0	214.185
N09215_2	N09215	Snapper	0	0.5	Summer	Mid South Coast	214.185	0.5	0	107.0925	107.0925
N09263_1	N09263	Snapper	0	2	Spring	Mid South Coast	144.0467	2	0	288.0934	288.0934
N09263_2	N09263	Snapper	0	2	Spring	Mid South Coast	144.0467	2	0	288.0934	288.0934
N09422_1	N09422	Snapper	2	0	Summer	Mid South Coast	590.9081	2	1181.8162	0	1181.8162
N09531_1	N09531	Snapper	0	1.5	Autumn	Mid South Coast	183.9285	1.5	0	275.89275	275.89275
N09531_1	N09531	Snapper	2	0	Spring	Mid South Coast	183.9285	2	367.857	0	367.857
N09531_2	N09531	Snapper	0	1.5	Autumn	Mid South Coast	183.9285	1.5	0	275.89275	275.89275
N09663_1	N09663	Snapper	0	3	Winter	Sydney	211.785	3	0	635.355	635.355
N09732_1	N09732	Snapper	4	2	Autumn	South Coast	353.2564	6	1413.0256	706.5128	2119.5384
N09732_1	N09732	Snapper	0	2	Spring	South Coast	353.2564	2	0	706.5128	706.5128
N09839_2	N09839	Snapper	0.5	0	Spring	Mid South Coast	214.1017	0.5	107.05085	0	107.05085
N09879_1	N09879	Snapper	0.333333333	0	Summer	Mid South Coast	332.0711	0.333333333	110.6903666	0	110.6903666
N09879_5	N09879	Snapper	0.333333333	0	Summer	Mid South Coast	332.0711	0.333333333	110.6903666	0	110.6903666
N09879_6	N09879	Snapper	0.333333333	0	Summer	Mid South Coast	332.0711	0.333333333	110.6903666	0	110.6903666
N09963_1	N09963	Snapper	0.5	0	Spring	Mid South Coast	277.7011	0.5	138.85055	0	138.85055
N09963_5	N09963	Snapper	0.5	0	Spring	Mid South Coast	277.7011	0.5	138.85055	0	138.85055
N09986_1	N09986	Snapper	1	0	Summer	Mid South Coast	107.8948	1	107.8948	0	107.8948
N10005_1	N10005	Snapper	0.5	1	Winter	Mid South Coast	177.714	1.5	88.857	177.714	266.571
N10010_1	N10010	Snapper	0	3	Autumn	Mid South Coast	265.5415	3	0	796.6245	796.6245
N10010_1	N10010	Snapper	1	0	Winter	Mid South Coast	265.5415	1	265.5415	0	265.5415
N10010_4	N10010	Snapper	0	3	Autumn	Mid South Coast	265.5415	3	0	796.6245	796.6245
N10010_4	N10010	Snapper	1	0	Winter	Mid South Coast	265.5415	1	265.5415	0	265.5415
N10034_1	N10034	Snapper	0	11	Autumn	Mid South Coast	102.8971	11	0	1131.8681	1131.8681
N10034_1	N10034	Snapper	0	1	Summer	Mid South Coast	102.8971	1	0	102.8971	102.8971
N10050_1	N10050	Snapper	3	4	Autumn	Mid South Coast	214.2141	7	642.6423	856.8564	1499.4987
N10050_1	N10050	Snapper	21	5	Spring	Mid South Coast	214.2141	26	4498.4961	1071.0705	5569.5666
N10050_1	N10050	Snapper	54	33.5	Summer	Mid South Coast	214.2141	87.5	11567.5614	7176.17235	18743.73375
N13291_1	N13291	Snapper	0.666666667	0	Spring	North Coast	309.1894	0.666666667	206.1262668	0	206.1262668
N13291_3	N13291	Snapper	0.666666667	0	Spring	North Coast	309.1894	0.666666667	206.1262668	0	206.1262668
N13291_4	N13291	Snapper	0.666666667	0	Spring	North Coast	309.1894	0.666666667	206.1262668	0	206.1262668
N13422_4	N13422	Snapper	0	1	Autumn	Mid North Coast	251.1702	1	0	251.1702	251.1702
N13479_1	N13479	Snapper	1	0	Summer	Mid North Coast	204.4217	1	204.4217	0	204.4217
N13702_1	N13702	Snapper	0	1	Autumn	Mid North Coast	300.7359	1	0	300.7359	300.7359
N15019_1	N15019	Snapper	0	0.5	Autumn	Mid South Coast	172.3656	0.5	0	86.1828	86.1828
N15108_1	N15108	Snapper	0.5	0	Summer	Mid South Coast	217.5405	0.5	108.77025	0	108.77025
N15108_1	N15108	Snapper	0	1	Summer	South Coast	217.5405	1	0	217.5405	217.5405
N15108_2	N15108	Snapper	0.5	0	Summer	Mid South Coast	217.5405	0.5	108.77025	0	108.77025
N15108_2	N15108	Snapper	0	1	Summer	South Coast	217.5405	1	0	217.5405	217.5405
N15110_1	N15110	Snapper	0	1	Winter	Mid North Coast	154.4919	1	0	154.4919	154.4919
N15329_1	N15329	Snapper	0	1.333333333	Summer	Hunter	236.7118	1.333333333	0	315.6157333	315.6157333
N15329_2	N15329	Snapper	0	1.333333333	Summer	Hunter	236.7118	1.333333333	0	315.6157333	315.6157333
N15435_1	N15435	Snapper	0	2	Winter	Hunter	327.5725	2	0	655.145	655.145
N15435_3	N15435	Snapper	0	2	Winter	Hunter	327.5725	2	0	655.145	655.145
N15435_4	N15435	Snapper	0	2	Winter	Hunter	327.5725	2	0	655.145	655.145
N17124_1	N17124	Snapper	0	2.5	Autumn	Hunter	126.3454	2.5	0	315.8635	315.8635
N17124_1	N17124	Snapper	0	1.25	Summer	South Coast	126.3454	1.25	0	157.93175	157.93175
N17124_2	N17124	Snapper	0	2.5	Autumn	Hunter	126.3454	2.5	0	315.8635	315.8635
N17124_2	N17124	Snapper	0	1.25	Summer	South Coast	126.3454	1.25	0	157.93175	157.93175
N17124_3	N17124	Snapper	0	2.5	Autumn	Hunter	126.3454	2.5	0	315.8635	315.8635
N17124_3	N17124	Snapper	0	1.25	Summer	South Coast	126.3454	1.25	0	157.93175	157.93175
N17572_3	N17572	Snapper	0	3	Autumn	Mid North Coast	107.7428	3	0	323.2284	323.2284
N17572_3	N17572	Snapper	0	2	Summer	Mid North Coast	107.7428	2	0	215.4856	215.4856
N17702_1	N17702	Snapper	0	1	Summer	Hunter	129.3636	1	0	129.3636	129.3636
N17728_1	N17728	Snapper	0	1	Summer	Hunter	59.5377	1	0	59.5377	59.5377
N17815_1	N17815	Snapper	0	0.333333333	Winter	Hunter	197.7073	0.333333333	0	65.90243327	65.90243327
N17815_1	N17815	Snapper	0	0.333333333	Spring	Sydney	197.7073	0.333333333	0	65.90243327	65.90243327
N17915_1	N17915	Snapper	0	1.833333333	Spring	Hunter	40.6348	1.833333333	0	74.49713332	74.49713332
N17915_3	N17915	Snapper	0	1.833333333	Spring	Hunter	40.6348	1.833333333	0	74.49713332	74.49713332
N19264_1	N19264	Snapper	0	1	Winter	Sydney	365.1593	1	0	365.1593	365.1593
N19354_1	N19354	Snapper	4	2	Summer	Mid South Coast	200.8698	6	803.4792	401.7396	1205.2188
N19476_1	N19476	Snapper	0	2	Spring	South Coast	258.1698	2	0	516.3396	516.3396
N19476_1	N19476	Snapper	0	1	Summer	South Coast	258.1698	1	0	258.1698	258.1698
N19476_2	N19476	Snapper	0	1	Summer	South Coast	258.1698	1	0	258.1698	258.1698
N19476_3	N19476	Snapper	0	1	Summer	South Coast	258.1698	1	0	258.1698	258.1698
N19476_4	N19476	Snapper	0	1	Summer	South Coast	258.1698	1	0	258.1698	258.1698
N19516_1	N19516	Snapper	0	1	Autumn	South Coast	181.0199	1	0	181.0199	181.0199
N19689_1	N19689	Snapper	0	0.5	Autumn	South Coast	218.8609	0.5	0	109.43045	109.43045
N19711_1	N19711	Snapper	3	5	Autumn	Mid South Coast	147.1191	8	441.3573	735.5955	1176.9528
N19711_1	N19711	Snapper	3	0	Summer	Mid South Coast	147.1191	3	441.3573	0	441.3573
N19718_1	N19718	Snapper	0	4.333333333	Summer	South Coast	236.8044	4.333333333	0	1026.1524	1026.1524
N19727_1	N19727	Snapper	2	0	Summer	Mid South Coast	164.0308	2	328.0616	0	328.0616
N19727_1	N19727	Snapper	5	0	Winter	Mid South Coast	164.0308	5	820.154	0	820.154
N19826_1	N19826	Snapper	5.5	9	Autumn	South Coast	76.4038	14.5	420.2209	687.6342	1107.8551
N19826_2	N19826	Snapper	5.5	9	Autumn	South Coast	76.4038	14.5	420.2209	687.6342	1107.8551
N21565_1	N21565	Snapper	0	0.666666667	Summer	Mid South Coast	136.5999	0.666666667	0	91.06660005	91.06660005
N21565_3	N21565	Snapper	0	0.666666667	Summer	Mid South Coast	136.5999	0.666666667	0	91.06660005	91.06660005
N21565_4	N21565	Snapper	0	0.666666667	Summer	Mid South Coast	136.5999	0.666666667	0	91.06660005	91.06660005
N21808_1	N21808	Snapper	0	0.9	Autumn	Mid South Coast	356.714	0.9	0	321.0426	321.0426
N21808_2	N21808	Snapper	0	0.9	Autumn	Mid South Coast	356.714	0.9	0	321.0426	321.0426
N21808_3	N21808	Snapper	0	0.5	Autumn	Mid South Coast	356.714	0.5	0	178.357	178.357
N21808_4	N21808	Snapper	0	0.9	Autumn	Mid South Coast	356.714	0.9	0	321.0426	321.0426
N21808_5	N21808	Snapper	0	0.9	Autumn	Mid South Coast	356.714	0.9	0	321.0426	321.0426
N21808_6	N21808	Snapper	0	0.9	Autumn	Mid South Coast	356.714	0.9	0	321.0426	321.0426
N22022_1	N22022	Snapper	7	8.5	Autumn	Mid South Coast	65.3434	15.5	457.4038	555.4189	1012.8227
N22022_1	N22022	Snapper	1.333333333	3.5	Spring	Mid South Coast	65.3434	4.833333333	87.12453331	228.7019	315.8264333
N22022_1	N22022	Snapper	5	5.666666667	Summer	Mid South Coast	65.3434	10.66666667	326.717	370.2792667	696.9962667
N22022_1	N22022	Snapper	1.333333333	5	Winter	Mid South Coast	65.3434	6.333333333	87.12453331	326.717	413.8415333
N23131_1	N23131	Snapper	1	0	Summer	Mid South Coast	109.9868	1	109.9868	0	109.9868
N23158_1	N23158	Snapper	0	5	Autumn	South Coast	149.6791	5	0	748.3955	748.3955
N23200_1	N23200	Snapper	0.25	0.25	Spring	Mid South Coast	233.6395	0.5	58.409875	58.409875	116.81975
N23200_2	N23200	Snapper	0.25	0.25	Spring	Mid South Coast	233.6395	0.5	58.409875	58.409875	116.81975
N23200_3	N23200	Snapper	0.25	0.25	Spring	Mid South Coast	233.6395	0.5	58.409875	58.409875	116.81975
N23200_4	N23200	Snapper	0.25	0.25	Spring	Mid South Coast	233.6395	0.5	58.409875	58.409875	116.81975
N23759_1	N23759	Snapper	0	12.5	Autumn	South Coast	415.1437	12.5	0	5189.29625	5189.29625
N23759_1	N23759	Snapper	0	8.5	Summer	South Coast	415.1437	8.5	0	3528.72145	3528.72145
