# Supplementary material for: Temporal and regional variation in catch across an extensive coastal recreational fishery: Exploring the utility of survey methods to guide and assess spatio-temporal management initiatives
Source: PLoS One. 2021 Jul 21;16(7):e0254388. doi: 10.1371/journal.pone.0254388 (PMC8294510; doi:10.1371/journal.pone.0254388)
Supplement: S3 Table — In each species’ table, PersonID is a unique identifier given to each angler in a surveyed household; HouseholdID is a unique identifier given to each household sampled for the survey; AppendixName refers to the common name of the species caught; NKept is the raw number of fish of the species in question kept by a person during the 2013/14 period; NReleased is the raw number of fish of the species in question released by a person during the 2013/14 period; Season is the season during which the person kept/released the stated number of fish; RegionName is the fishing zone in which the person kept/released the stated number of fish; NTotal is NKept + NReleased; CalibratedP2_Weight is the final weight calculated for a person following the application of a sampling weight and response propensity and calibration adjustments; NKept_Weighted is NKept * CalibratedP2_Weight which gives the expanded estimate of kept catch for the whole population represented by a person; NReleased_Weighted is NReleased * CalibratedP2_Weight which gives the expanded estimate of released catch for the whole population represented by a person; and, NTotal_Weighted is NTotal * CalibratedP2_Weight which gives the expanded estimate of total catch for the whole population represented by a person. (CSV) [file pone.0254388.s003.csv]

PersonID	HouseholdID	AppendixName	NKept	NReleased	Season	RegionName	NTotal	CalibratedP2_weight	NKept_Weighted	NReleased_Weighted	NTotal_Weighted
N01019_1	N01019	Dusky flathead	0.5	0	Spring	Sydney	0.5	341.9037	170.95185	0	170.95185
N01023_1	N01023	Dusky flathead	1	0	Autumn	Hunter	1	1163.3289	1163.3289	0	1163.3289
N01023_1	N01023	Dusky flathead	4	2	Summer	Hunter	6	1163.3289	4653.3156	2326.6578	6979.9734
N01023_2	N01023	Dusky flathead	0.5	0	Autumn	Hunter	0.5	1163.3289	581.66445	0	581.66445
N01062_1	N01062	Dusky flathead	2	0	Winter	Mid North Coast	2	1930.5994	3861.1988	0	3861.1988
N01067_1	N01067	Dusky flathead	0	0.333333333	Spring	Sydney	0.333333333	1339.1812	0	446.3937329	446.3937329
N01067_5	N01067	Dusky flathead	0	0.333333333	Spring	Sydney	0.333333333	1339.1812	0	446.3937329	446.3937329
N01067_6	N01067	Dusky flathead	0	0.333333333	Spring	Sydney	0.333333333	1339.1812	0	446.3937329	446.3937329
N01131_4	N01131	Dusky flathead	1.5	0	Spring	Sydney	1.5	1121.88	1682.82	0	1682.82
N01131_5	N01131	Dusky flathead	1.5	0	Spring	Sydney	1.5	1121.88	1682.82	0	1682.82
N01190_1	N01190	Dusky flathead	1	0	Winter	Hunter	1	912.1632	912.1632	0	912.1632
N01190_1	N01190	Dusky flathead	2	0.5	Summer	Sydney	2.5	912.1632	1824.3264	456.0816	2280.408
N01193_1	N01193	Dusky flathead	0	3	Spring	Sydney	3	911.6001	0	2734.8003	2734.8003
N01193_1	N01193	Dusky flathead	0.5	0	Winter	Sydney	0.5	911.6001	455.80005	0	455.80005
N01193_2	N01193	Dusky flathead	0.5	0	Winter	Sydney	0.5	911.6001	455.80005	0	455.80005
N01238_1	N01238	Dusky flathead	2.333333333	0	Winter	Mid North Coast	2.333333333	1095.1633	2555.381033	0	2555.381033
N01238_1	N01238	Dusky flathead	0.5	0	Summer	Hunter	0.5	1095.1633	547.58165	0	547.58165
N01258_1	N01258	Dusky flathead	0	1	Summer	North Coast	1	336.149	0	336.149	336.149
N01258_1	N01258	Dusky flathead	1	0	Summer	Sydney	1	336.149	336.149	0	336.149
N01299_1	N01299	Dusky flathead	1.5	1	Spring	Sydney	2.5	866.8348	1300.2522	866.8348	2167.087
N01299_1	N01299	Dusky flathead	4	1	Summer	Sydney	5	866.8348	3467.3392	866.8348	4334.174
N01299_1	N01299	Dusky flathead	0.5	0.5	Winter	Sydney	1	866.8348	433.4174	433.4174	866.8348
N01462_1	N01462	Dusky flathead	1.5	0	Autumn	Hunter	1.5	794.2553	1191.38295	0	1191.38295
N01462_2	N01462	Dusky flathead	1.5	0	Autumn	Hunter	1.5	794.2553	1191.38295	0	1191.38295
N01534_1	N01534	Dusky flathead	0	0.5	Autumn	Sydney	0.5	746.3386	0	373.1693	373.1693
N01567_9	N01567	Dusky flathead	2	0.5	Spring	Sydney	2.5	736.9245	1473.849	368.46225	1842.31125
N01652_1	N01652	Dusky flathead	0	1	Summer	Sydney	1	817.9503	0	817.9503	817.9503
N01667_1	N01667	Dusky flathead	1.333333333	0	Summer	Mid North Coast	1.333333333	566.6708	755.5610665	0	755.5610665
N01667_1	N01667	Dusky flathead	2.333333333	0	Spring	Sydney	2.333333333	566.6708	1322.231866	0	1322.231866
N01667_1	N01667	Dusky flathead	6	0	Summer	Sydney	6	566.6708	3400.0248	0	3400.0248
N01680_1	N01680	Dusky flathead	2	0	Winter	Hunter	2	994.6834	1989.3668	0	1989.3668
N01713_1	N01713	Dusky flathead	2	0	Autumn	Sydney	2	344.1914	688.3828	0	688.3828
N01713_1	N01713	Dusky flathead	1.5	0	Spring	Sydney	1.5	344.1914	516.2871	0	516.2871
N01713_1	N01713	Dusky flathead	1.5	2	Summer	Sydney	3.5	344.1914	516.2871	688.3828	1204.6699
N01713_2	N01713	Dusky flathead	2	0	Autumn	Sydney	2	344.1914	688.3828	0	688.3828
N01713_2	N01713	Dusky flathead	1.5	0	Spring	Sydney	1.5	344.1914	516.2871	0	516.2871
N01713_2	N01713	Dusky flathead	1.5	2	Summer	Sydney	3.5	344.1914	516.2871	688.3828	1204.6699
N01904_1	N01904	Dusky flathead	0	6	Summer	South Coast	6	436.1181	0	2616.7086	2616.7086
N02192_1	N02192	Dusky flathead	0.5	0	Autumn	Sydney	0.5	1387.1341	693.56705	0	693.56705
N02192_2	N02192	Dusky flathead	0.5	0	Autumn	Sydney	0.5	1387.1341	693.56705	0	693.56705
N02192_3	N02192	Dusky flathead	0.5	0	Autumn	Sydney	0.5	1387.1341	693.56705	0	693.56705
N02192_4	N02192	Dusky flathead	0.5	0	Autumn	Sydney	0.5	1387.1341	693.56705	0	693.56705
N02623_1	N02623	Dusky flathead	2	0	Winter	Mid North Coast	2	479.6635	959.327	0	959.327
N02623_1	N02623	Dusky flathead	0	1	Spring	Sydney	1	479.6635	0	479.6635	479.6635
N02655_1	N02655	Dusky flathead	0.5	1.5	Autumn	Mid South Coast	2	1119.3226	559.6613	1678.9839	2238.6452
N02655_2	N02655	Dusky flathead	0.5	1.5	Autumn	Mid South Coast	2	1119.3226	559.6613	1678.9839	2238.6452
N02710_1	N02710	Dusky flathead	0	7.5	Summer	Mid South Coast	7.5	829.6862	0	6222.6465	6222.6465
N02710_2	N02710	Dusky flathead	0	7.5	Summer	Mid South Coast	7.5	829.6862	0	6222.6465	6222.6465
N02755_1	N02755	Dusky flathead	0	0.5	Summer	Sydney	0.5	2012.1107	0	1006.05535	1006.05535
N02872_1	N02872	Dusky flathead	1.666666667	4	Autumn	Sydney	5.666666667	354.173	590.2883335	1416.692	2006.980333
N02872_1	N02872	Dusky flathead	4	2.5	Spring	Sydney	6.5	354.173	1416.692	885.4325	2302.1245
N02872_1	N02872	Dusky flathead	3.666666667	2.666666667	Summer	Sydney	6.333333334	354.173	1298.634333	944.4613335	2243.095667
N02872_1	N02872	Dusky flathead	0.5	1	Winter	Sydney	1.5	354.173	177.0865	354.173	531.2595
N02959_1	N02959	Dusky flathead	1	0	Summer	Mid North Coast	1	977.5196	977.5196	0	977.5196
N02959_3	N02959	Dusky flathead	1	0	Summer	Mid North Coast	1	977.5196	977.5196	0	977.5196
N02987_1	N02987	Dusky flathead	0	1.5	Summer	Sydney	1.5	1076.8495	0	1615.27425	1615.27425
N03090_4	N03090	Dusky flathead	0	0.333333333	Autumn	North Coast	0.333333333	963.7723	0	321.257433	321.257433
N03130_1	N03130	Dusky flathead	3.833333333	4.5	Autumn	Sydney	8.333333333	936.4541	3589.740716	4214.04345	7803.784166
N03130_1	N03130	Dusky flathead	0.333333333	0.333333333	Winter	Sydney	0.666666666	936.4541	312.1513664	312.1513664	624.3027327
N03130_2	N03130	Dusky flathead	6	2	Summer	Sydney	8	936.4541	5618.7246	1872.9082	7491.6328
N03130_4	N03130	Dusky flathead	1.833333333	2.5	Autumn	Sydney	4.333333333	936.4541	1716.832516	2341.13525	4057.967766
N03130_4	N03130	Dusky flathead	0.333333333	0.333333333	Winter	Sydney	0.666666666	936.4541	312.1513664	312.1513664	624.3027327
N03130_5	N03130	Dusky flathead	0.333333333	0	Autumn	Sydney	0.333333333	936.4541	312.1513664	0	312.1513664
N03130_5	N03130	Dusky flathead	0.333333333	0.333333333	Winter	Sydney	0.666666666	936.4541	312.1513664	312.1513664	624.3027327
N03138_1	N03138	Dusky flathead	5.5	3	Spring	Mid South Coast	8.5	711.3801	3912.59055	2134.1403	6046.73085
N03138_1	N03138	Dusky flathead	5	14	Summer	Mid South Coast	19	711.3801	3556.9005	9959.3214	13516.2219
N03479_1	N03479	Dusky flathead	20	68	Autumn	Mid North Coast	88	476.6131	9532.262	32409.6908	41941.9528
N03570_1	N03570	Dusky flathead	0.5	0	Summer	Sydney	0.5	931.4281	465.71405	0	465.71405
N03570_3	N03570	Dusky flathead	0.5	0	Summer	Sydney	0.5	931.4281	465.71405	0	465.71405
N03607_5	N03607	Dusky flathead	0	0.5	Autumn	Mid South Coast	0.5	1136.6426	0	568.3213	568.3213
N03607_6	N03607	Dusky flathead	0	0.5	Autumn	Mid South Coast	0.5	1136.6426	0	568.3213	568.3213
N03645_2	N03645	Dusky flathead	0	0.2	Autumn	Sydney	0.2	630.0193	0	126.00386	126.00386
N03673_1	N03673	Dusky flathead	1.833333333	1.5	Autumn	Sydney	3.333333333	1443.1742	2645.819366	2164.7613	4810.580666
N03673_2	N03673	Dusky flathead	1.5	0.5	Autumn	Sydney	2	1443.1742	2164.7613	721.5871	2886.3484
N03673_3	N03673	Dusky flathead	0.333333333	0	Autumn	Sydney	0.333333333	1443.1742	481.0580662	0	481.0580662
N03673_4	N03673	Dusky flathead	0.333333333	0	Autumn	Sydney	0.333333333	1443.1742	481.0580662	0	481.0580662
N03855_1	N03855	Dusky flathead	2	0	Autumn	Mid South Coast	2	721.5609	1443.1218	0	1443.1218
N03881_1	N03881	Dusky flathead	5	2	Autumn	Mid South Coast	7	735.4993	3677.4965	1470.9986	5148.4951
N03881_1	N03881	Dusky flathead	2	0	Spring	Mid South Coast	2	735.4993	1470.9986	0	1470.9986
N03881_1	N03881	Dusky flathead	8	5	Winter	Mid South Coast	13	735.4993	5883.9944	3677.4965	9561.4909
N03941_1	N03941	Dusky flathead	0.25	2	Autumn	Mid South Coast	2.25	838.5167	209.629175	1677.0334	1886.662575
N03941_1	N03941	Dusky flathead	4	25	Summer	Mid South Coast	29	838.5167	3354.0668	20962.9175	24316.9843
N03941_2	N03941	Dusky flathead	0.25	2	Autumn	Mid South Coast	2.25	838.5167	209.629175	1677.0334	1886.662575
N03941_3	N03941	Dusky flathead	0.25	0	Autumn	Mid South Coast	0.25	838.5167	209.629175	0	209.629175
N03941_4	N03941	Dusky flathead	0.25	0	Autumn	Mid South Coast	0.25	838.5167	209.629175	0	209.629175
N03950_1	N03950	Dusky flathead	3	18	Autumn	Mid South Coast	21	940.8713	2822.6139	16935.6834	19758.2973
N04115_1	N04115	Dusky flathead	0.5	3	Spring	Sydney	3.5	408.6487	204.32435	1225.9461	1430.27045
N04119_1	N04119	Dusky flathead	1	2	Summer	Sydney	3	881.222	881.222	1762.444	2643.666
N04119_4	N04119	Dusky flathead	1	2	Summer	Sydney	3	881.222	881.222	1762.444	2643.666
N04139_1	N04139	Dusky flathead	1	0.666666667	Autumn	Sydney	1.666666667	1385.5755	1385.5755	923.7170005	2309.2925
N04139_1	N04139	Dusky flathead	1.5	1	Summer	Sydney	2.5	1385.5755	2078.36325	1385.5755	3463.93875
N04194_1	N04194	Dusky flathead	0	2	Summer	Hunter	2	523.7494	0	1047.4988	1047.4988
N04337_1	N04337	Dusky flathead	2	1	Autumn	Sydney	3	822.6014	1645.2028	822.6014	2467.8042
N04337_1	N04337	Dusky flathead	2	3	Spring	Sydney	5	822.6014	1645.2028	2467.8042	4113.007
N04337_1	N04337	Dusky flathead	4	0	Winter	Sydney	4	822.6014	3290.4056	0	3290.4056
N04349_1	N04349	Dusky flathead	2	9	Autumn	Hunter	11	1382.6952	2765.3904	12444.2568	15209.6472
N04349_1	N04349	Dusky flathead	6	9	Spring	Hunter	15	1382.6952	8296.1712	12444.2568	20740.428
N04349_1	N04349	Dusky flathead	8	14	Summer	Hunter	22	1382.6952	11061.5616	19357.7328	30419.2944
N04349_1	N04349	Dusky flathead	1	0	Winter	Hunter	1	1382.6952	1382.6952	0	1382.6952
N04487_1	N04487	Dusky flathead	0	1	Summer	Sydney	1	1000.6646	0	1000.6646	1000.6646
N04487_1	N04487	Dusky flathead	0	3	Winter	Sydney	3	1000.6646	0	3001.9938	3001.9938
N04781_1	N04781	Dusky flathead	0	0.5	Spring	Mid North Coast	0.5	604.2267	0	302.11335	302.11335
N04781_2	N04781	Dusky flathead	2	0	Autumn	Mid North Coast	2	604.2267	1208.4534	0	1208.4534
N04781_2	N04781	Dusky flathead	1	0.5	Spring	Mid North Coast	1.5	604.2267	604.2267	302.11335	906.34005
N04781_2	N04781	Dusky flathead	3	0	Autumn	Sydney	3	604.2267	1812.6801	0	1812.6801
N04781_2	N04781	Dusky flathead	0	2	Spring	Sydney	2	604.2267	0	1208.4534	1208.4534
N04781_2	N04781	Dusky flathead	1	0	Summer	Sydney	1	604.2267	604.2267	0	604.2267
N04833_1	N04833	Dusky flathead	0.333333333	0	Summer	Sydney	0.333333333	1003.6323	334.5440997	0	334.5440997
N04833_3	N04833	Dusky flathead	0.333333333	0	Summer	Sydney	0.333333333	1003.6323	334.5440997	0	334.5440997
N04833_4	N04833	Dusky flathead	0.333333333	0	Summer	Sydney	0.333333333	1003.6323	334.5440997	0	334.5440997
N04844_1	N04844	Dusky flathead	0.25	0	Summer	Sydney	0.25	1850.7869	462.696725	0	462.696725
N04844_2	N04844	Dusky flathead	0.25	0	Summer	Sydney	0.25	1850.7869	462.696725	0	462.696725
N04851_1	N04851	Dusky flathead	2	2	Summer	Mid South Coast	4	221.3322	442.6644	442.6644	885.3288
N04853_1	N04853	Dusky flathead	0.5	0	Summer	Mid North Coast	0.5	1059.1117	529.55585	0	529.55585
N04853_3	N04853	Dusky flathead	0.5	0	Summer	Mid North Coast	0.5	1059.1117	529.55585	0	529.55585
N04969_1	N04969	Dusky flathead	0.5	0	Autumn	Sydney	0.5	509.7214	254.8607	0	254.8607
N04969_1	N04969	Dusky flathead	2.5	0	Summer	Sydney	2.5	509.7214	1274.3035	0	1274.3035
N04969_2	N04969	Dusky flathead	0.5	0	Autumn	Sydney	0.5	509.7214	254.8607	0	254.8607
N04969_2	N04969	Dusky flathead	2.5	0	Summer	Sydney	2.5	509.7214	1274.3035	0	1274.3035
N05071_1	N05071	Dusky flathead	0	1.666666667	Spring	Sydney	1.666666667	649.7152	0	1082.858667	1082.858667
N05071_3	N05071	Dusky flathead	0	1.666666667	Spring	Sydney	1.666666667	649.7152	0	1082.858667	1082.858667
N05071_4	N05071	Dusky flathead	0	1.666666667	Spring	Sydney	1.666666667	649.7152	0	1082.858667	1082.858667
N05121_1	N05121	Dusky flathead	0	1	Autumn	Mid South Coast	1	759.3532	0	759.3532	759.3532
N05188_1	N05188	Dusky flathead	0	1	Spring	Mid North Coast	1	651.6082	0	651.6082	651.6082
N05188_1	N05188	Dusky flathead	0.5	1	Summer	Sydney	1.5	651.6082	325.8041	651.6082	977.4123
N05258_3	N05258	Dusky flathead	0	2	Spring	Sydney	2	513.2258	0	1026.4516	1026.4516
N05337_1	N05337	Dusky flathead	0	2	Spring	Sydney	2	1130.5489	0	2261.0978	2261.0978
N05584_1	N05584	Dusky flathead	3	5	Summer	Sydney	8	615.5211	1846.5633	3077.6055	4924.1688
N05629_1	N05629	Dusky flathead	0.5	0	Spring	Hunter	0.5	221.3322	110.6661	0	110.6661
N05637_1	N05637	Dusky flathead	2	4	Winter	Sydney	6	767.9511	1535.9022	3071.8044	4607.7066
N05729_1	N05729	Dusky flathead	1	0	Spring	Mid South Coast	1	465.8979	465.8979	0	465.8979
N07007_1	N07007	Dusky flathead	0.666666667	0	Summer	Hunter	0.666666667	346.6868	231.1245334	0	231.1245334
N07018_1	N07018	Dusky flathead	5	6	Spring	Mid North Coast	11	269.8486	1349.243	1619.0916	2968.3346
N07042_1	N07042	Dusky flathead	1	0	Summer	Mid North Coast	1	274.41	274.41	0	274.41
N07105_1	N07105	Dusky flathead	0	2.5	Summer	Hunter	2.5	192.6263	0	481.56575	481.56575
N07105_2	N07105	Dusky flathead	0	2.5	Summer	Hunter	2.5	192.6263	0	481.56575	481.56575
N07201_1	N07201	Dusky flathead	0	1	Winter	Hunter	1	254.0662	0	254.0662	254.0662
N07267_1	N07267	Dusky flathead	0	0.333333333	Autumn	Mid North Coast	0.333333333	290.1594	0	96.7197999	96.7197999
N07267_1	N07267	Dusky flathead	0	0.333333333	Summer	Hunter	0.333333333	290.1594	0	96.7197999	96.7197999
N07267_1	N07267	Dusky flathead	0	0.75	Summer	South Coast	0.75	290.1594	0	217.61955	217.61955
N07267_2	N07267	Dusky flathead	0	0.333333333	Autumn	Mid North Coast	0.333333333	290.1594	0	96.7197999	96.7197999
N07267_2	N07267	Dusky flathead	0	0.25	Summer	South Coast	0.25	290.1594	0	72.53985	72.53985
N07267_3	N07267	Dusky flathead	0	0.333333333	Summer	Hunter	0.333333333	290.1594	0	96.7197999	96.7197999
N07267_3	N07267	Dusky flathead	0	0.75	Summer	South Coast	0.75	290.1594	0	217.61955	217.61955
N07267_4	N07267	Dusky flathead	0	0.333333333	Autumn	Mid North Coast	0.333333333	290.1594	0	96.7197999	96.7197999
N07267_4	N07267	Dusky flathead	0	0.333333333	Summer	Hunter	0.333333333	290.1594	0	96.7197999	96.7197999
N07267_4	N07267	Dusky flathead	0	0.25	Summer	South Coast	0.25	290.1594	0	72.53985	72.53985
N07292_2	N07292	Dusky flathead	0	1	Spring	Hunter	1	199.2203	0	199.2203	199.2203
N07361_1	N07361	Dusky flathead	0.333333333	0	Autumn	Hunter	0.333333333	799.8726	266.6241997	0	266.6241997
N07386_1	N07386	Dusky flathead	1	0	Autumn	Hunter	1	182.673	182.673	0	182.673
N07386_1	N07386	Dusky flathead	0.5	0	Spring	Hunter	0.5	182.673	91.3365	0	91.3365
N07386_1	N07386	Dusky flathead	2	2	Winter	Hunter	4	182.673	365.346	365.346	730.692
N07386_2	N07386	Dusky flathead	1	0	Autumn	Hunter	1	182.673	182.673	0	182.673
N07446_1	N07446	Dusky flathead	1.166666667	1.5	Summer	Hunter	2.666666667	297.7456	347.3698668	446.6184	793.9882668
N07446_2	N07446	Dusky flathead	0.666666667	0	Summer	Hunter	0.666666667	297.7456	198.4970668	0	198.4970668
N07446_3	N07446	Dusky flathead	1.166666667	1.5	Summer	Hunter	2.666666667	297.7456	347.3698668	446.6184	793.9882668
N07540_1	N07540	Dusky flathead	0.333333333	0	Summer	Hunter	0.333333333	270.9994	90.33313324	0	90.33313324
N07540_3	N07540	Dusky flathead	0.333333333	0	Summer	Hunter	0.333333333	270.9994	90.33313324	0	90.33313324
N07540_4	N07540	Dusky flathead	0.333333333	0	Summer	Hunter	0.333333333	270.9994	90.33313324	0	90.33313324
N07626_1	N07626	Dusky flathead	0	0.5	Autumn	Hunter	0.5	250.8494	0	125.4247	125.4247
N07626_1	N07626	Dusky flathead	1.5	0	Summer	Hunter	1.5	250.8494	376.2741	0	376.2741
N07627_1	N07627	Dusky flathead	26	25	Autumn	Mid North Coast	51	93.4033	2428.4858	2335.0825	4763.5683
N07632_1	N07632	Dusky flathead	1	0	Spring	Hunter	1	501.6133	501.6133	0	501.6133
N07632_1	N07632	Dusky flathead	1.5	0	Summer	Hunter	1.5	501.6133	752.41995	0	752.41995
N07650_1	N07650	Dusky flathead	0.5	0	Autumn	Hunter	0.5	345.6884	172.8442	0	172.8442
N07650_1	N07650	Dusky flathead	3.333333333	0.5	Spring	Hunter	3.833333333	345.6884	1152.294667	172.8442	1325.138867
N07650_1	N07650	Dusky flathead	11.5	8.5	Summer	Hunter	20	345.6884	3975.4166	2938.3514	6913.768
N07650_5	N07650	Dusky flathead	1.833333333	0.5	Spring	Hunter	2.333333333	345.6884	633.7620666	172.8442	806.6062666
N07650_5	N07650	Dusky flathead	3.5	1.5	Summer	Hunter	5	345.6884	1209.9094	518.5326	1728.442
N07650_6	N07650	Dusky flathead	5	0	Autumn	Hunter	5	345.6884	1728.442	0	1728.442
N07650_6	N07650	Dusky flathead	4.833333333	0	Spring	Hunter	4.833333333	345.6884	1670.827267	0	1670.827267
N07650_6	N07650	Dusky flathead	1	0	Summer	Hunter	1	345.6884	345.6884	0	345.6884
N07679_4	N07679	Dusky flathead	1	0	Spring	Hunter	1	203.3389	203.3389	0	203.3389
N07722_1	N07722	Dusky flathead	1	0	Spring	Hunter	1	191.3953	191.3953	0	191.3953
N07722_1	N07722	Dusky flathead	3	0	Summer	Hunter	3	191.3953	574.1859	0	574.1859
N07750_1	N07750	Dusky flathead	0.333333333	0	Autumn	Sydney	0.333333333	386.4646	128.8215332	0	128.8215332
N07750_2	N07750	Dusky flathead	0.333333333	0	Autumn	Sydney	0.333333333	386.4646	128.8215332	0	128.8215332
N07750_3	N07750	Dusky flathead	0.333333333	0	Autumn	Sydney	0.333333333	386.4646	128.8215332	0	128.8215332
N07750_4	N07750	Dusky flathead	0.333333333	0	Autumn	Sydney	0.333333333	386.4646	128.8215332	0	128.8215332
N07750_5	N07750	Dusky flathead	0.333333333	0	Autumn	Sydney	0.333333333	386.4646	128.8215332	0	128.8215332
N07750_6	N07750	Dusky flathead	0.333333333	0	Autumn	Sydney	0.333333333	386.4646	128.8215332	0	128.8215332
N07773_1	N07773	Dusky flathead	0	1	Spring	Hunter	1	168.7147	0	168.7147	168.7147
N07773_1	N07773	Dusky flathead	1	0	Summer	Hunter	1	168.7147	168.7147	0	168.7147
N07777_3	N07777	Dusky flathead	0.25	0	Spring	Hunter	0.25	337.3894	84.34735	0	84.34735
N07787_1	N07787	Dusky flathead	3	7	Autumn	Hunter	10	300.4767	901.4301	2103.3369	3004.767
N07787_1	N07787	Dusky flathead	2	43	Winter	Hunter	45	300.4767	600.9534	12920.4981	13521.4515
N07789_1	N07789	Dusky flathead	2	0	Summer	Mid North Coast	2	448.7271	897.4542	0	897.4542
N07793_1	N07793	Dusky flathead	0	1.5	Summer	Mid North Coast	1.5	407.1584	0	610.7376	610.7376
N07813_1	N07813	Dusky flathead	0	0.333333333	Winter	Hunter	0.333333333	253.0756	0	84.35853325	84.35853325
N07813_3	N07813	Dusky flathead	0	0.333333333	Winter	Hunter	0.333333333	253.0756	0	84.35853325	84.35853325
N07813_4	N07813	Dusky flathead	0	0.333333333	Winter	Hunter	0.333333333	253.0756	0	84.35853325	84.35853325
N07858_1	N07858	Dusky flathead	1.083333333	1.166666667	Summer	Mid North Coast	2.25	322.3981	349.2646082	376.1311168	725.395725
N07858_1	N07858	Dusky flathead	0.8	1.4	Autumn	Hunter	2.2	322.3981	257.91848	451.35734	709.27582
N07858_3	N07858	Dusky flathead	0.4	0.2	Autumn	Hunter	0.6	322.3981	128.95924	64.47962	193.43886
N07858_4	N07858	Dusky flathead	1.083333333	1.166666667	Summer	Mid North Coast	2.25	322.3981	349.2646082	376.1311168	725.395725
N07858_4	N07858	Dusky flathead	0.8	1.4	Autumn	Hunter	2.2	322.3981	257.91848	451.35734	709.27582
N07893_1	N07893	Dusky flathead	1	0	Autumn	Hunter	1	151.5464	151.5464	0	151.5464
N07908_1	N07908	Dusky flathead	2	0	Spring	Hunter	2	267.0235	534.047	0	534.047
N07908_2	N07908	Dusky flathead	2	25	Winter	Mid North Coast	27	267.0235	534.047	6675.5875	7209.6345
N07908_2	N07908	Dusky flathead	1	0	Autumn	Hunter	1	267.0235	267.0235	0	267.0235
N07921_1	N07921	Dusky flathead	0	0.25	Autumn	Sydney	0.25	402.6206	0	100.65515	100.65515
N07921_2	N07921	Dusky flathead	0	0.25	Autumn	Sydney	0.25	402.6206	0	100.65515	100.65515
N07921_3	N07921	Dusky flathead	0	0.25	Autumn	Sydney	0.25	402.6206	0	100.65515	100.65515
N07921_4	N07921	Dusky flathead	0	0.25	Autumn	Sydney	0.25	402.6206	0	100.65515	100.65515
N07960_1	N07960	Dusky flathead	0	2	Summer	North Coast	2	274.6972	0	549.3944	549.3944
N07998_1	N07998	Dusky flathead	1	1	Winter	Hunter	2	601.0108	601.0108	601.0108	1202.0216
N08062_2	N08062	Dusky flathead	2	1	Summer	Sydney	3	303.2576	606.5152	303.2576	909.7728
N08087_1	N08087	Dusky flathead	2	0	Autumn	Sydney	2	243.7201	487.4402	0	487.4402
N08094_2	N08094	Dusky flathead	6	0	Autumn	Hunter	6	114.5596	687.3576	0	687.3576
N08094_2	N08094	Dusky flathead	1	1	Winter	Hunter	2	114.5596	114.5596	114.5596	229.1192
N08094_3	N08094	Dusky flathead	6	0	Autumn	Hunter	6	114.5596	687.3576	0	687.3576
N08118_1	N08118	Dusky flathead	0.75	1	Summer	Hunter	1.75	423.1691	317.376825	423.1691	740.545925
N08118_2	N08118	Dusky flathead	0.75	1	Summer	Hunter	1.75	423.1691	317.376825	423.1691	740.545925
N08118_3	N08118	Dusky flathead	0.75	1	Summer	Hunter	1.75	423.1691	317.376825	423.1691	740.545925
N08118_4	N08118	Dusky flathead	0.75	1	Summer	Hunter	1.75	423.1691	317.376825	423.1691	740.545925
N08232_1	N08232	Dusky flathead	0	3	Summer	Mid North Coast	3	255.0565	0	765.1695	765.1695
N08232_3	N08232	Dusky flathead	0	3	Summer	Mid North Coast	3	255.0565	0	765.1695	765.1695
N08267_1	N08267	Dusky flathead	0	1	Spring	Hunter	1	190.6586	0	190.6586	190.6586
N08278_1	N08278	Dusky flathead	0	0.666666667	Autumn	Hunter	0.666666667	287.4889	0	191.6592668	191.6592668
N08278_3	N08278	Dusky flathead	0	0.666666667	Autumn	Hunter	0.666666667	287.4889	0	191.6592668	191.6592668
N08278_4	N08278	Dusky flathead	0	0.666666667	Autumn	Hunter	0.666666667	287.4889	0	191.6592668	191.6592668
N08294_2	N08294	Dusky flathead	1	0	Autumn	Hunter	1	465.1251	465.1251	0	465.1251
N08317_1	N08317	Dusky flathead	1.5	2.5	Summer	Mid North Coast	4	176.8455	265.26825	442.11375	707.382
N08317_2	N08317	Dusky flathead	1.5	2.5	Summer	Mid North Coast	4	176.8455	265.26825	442.11375	707.382
N08321_1	N08321	Dusky flathead	0.5	0	Summer	Hunter	0.5	381.3588	190.6794	0	190.6794
N08321_2	N08321	Dusky flathead	0.5	0	Summer	Hunter	0.5	381.3588	190.6794	0	190.6794
N08434_1	N08434	Dusky flathead	1	0	Winter	Hunter	1	258.2536	258.2536	0	258.2536
N09012_1	N09012	Dusky flathead	2.5	0.5	Summer	Mid South Coast	3	149.8274	374.5685	74.9137	449.4822
N09038_1	N09038	Dusky flathead	5.5	10	Spring	Mid South Coast	15.5	209.4491	1151.97005	2094.491	3246.46105
N09038_1	N09038	Dusky flathead	4	3	Summer	South Coast	7	209.4491	837.7964	628.3473	1466.1437
N09038_2	N09038	Dusky flathead	5.5	10	Spring	Mid South Coast	15.5	209.4491	1151.97005	2094.491	3246.46105
N09038_3	N09038	Dusky flathead	4	3	Summer	South Coast	7	209.4491	837.7964	628.3473	1466.1437
N09038_4	N09038	Dusky flathead	4	3	Summer	South Coast	7	209.4491	837.7964	628.3473	1466.1437
N09038_5	N09038	Dusky flathead	4	3	Summer	South Coast	7	209.4491	837.7964	628.3473	1466.1437
N09044_1	N09044	Dusky flathead	3	0	Spring	Mid South Coast	3	80.6743	242.0229	0	242.0229
N09069_1	N09069	Dusky flathead	1	0	Summer	Mid South Coast	1	397.4937	397.4937	0	397.4937
N09077_1	N09077	Dusky flathead	0.666666667	0	Summer	Mid South Coast	0.666666667	726.0991	484.0660669	0	484.0660669
N09168_1	N09168	Dusky flathead	4	0.5	Summer	Hunter	4.5	249.7655	999.062	124.88275	1123.94475
N09168_2	N09168	Dusky flathead	0	0.5	Summer	Hunter	0.5	249.7655	0	124.88275	124.88275
N09215_1	N09215	Dusky flathead	2	1	Autumn	Mid South Coast	3	214.185	428.37	214.185	642.555
N09215_1	N09215	Dusky flathead	1.5	0	Spring	Mid South Coast	1.5	214.185	321.2775	0	321.2775
N09215_1	N09215	Dusky flathead	1	1.5	Summer	Mid South Coast	2.5	214.185	214.185	321.2775	535.4625
N09215_2	N09215	Dusky flathead	2	1	Autumn	Mid South Coast	3	214.185	428.37	214.185	642.555
N09215_2	N09215	Dusky flathead	1.5	0	Spring	Mid South Coast	1.5	214.185	321.2775	0	321.2775
N09215_2	N09215	Dusky flathead	1	1.5	Summer	Mid South Coast	2.5	214.185	214.185	321.2775	535.4625
N09228_1	N09228	Dusky flathead	3	0	Summer	Mid South Coast	3	358.9455	1076.8365	0	1076.8365
N09235_1	N09235	Dusky flathead	2	0	Summer	Mid South Coast	2	283.2916	566.5832	0	566.5832
N09241_1	N09241	Dusky flathead	0.333333333	4.333333333	Autumn	Mid South Coast	4.666666666	203.128	67.70933327	880.2213333	947.9306665
N09241_1	N09241	Dusky flathead	3	3	Summer	Mid South Coast	6	203.128	609.384	609.384	1218.768
N09241_1	N09241	Dusky flathead	0	3	Winter	Mid South Coast	3	203.128	0	609.384	609.384
N09245_2	N09245	Dusky flathead	4	4	Summer	Mid South Coast	8	208.9874	835.9496	835.9496	1671.8992
N09263_1	N09263	Dusky flathead	2.333333333	0.666666667	Autumn	Mid South Coast	3	144.0467	336.1089666	96.03113338	432.1401
N09263_1	N09263	Dusky flathead	1.5	2.5	Spring	Mid South Coast	4	144.0467	216.07005	360.11675	576.1868
N09263_1	N09263	Dusky flathead	4	2	Summer	Mid South Coast	6	144.0467	576.1868	288.0934	864.2802
N09263_1	N09263	Dusky flathead	5	0	Winter	Mid South Coast	5	144.0467	720.2335	0	720.2335
N09263_1	N09263	Dusky flathead	2.5	3	Summer	South Coast	5.5	144.0467	360.11675	432.1401	792.25685
N09263_2	N09263	Dusky flathead	2	0	Autumn	Mid South Coast	2	144.0467	288.0934	0	288.0934
N09263_2	N09263	Dusky flathead	1.5	2.5	Spring	Mid South Coast	4	144.0467	216.07005	360.11675	576.1868
N09263_2	N09263	Dusky flathead	2.5	3	Summer	South Coast	5.5	144.0467	360.11675	432.1401	792.25685
N09273_1	N09273	Dusky flathead	0	0.5	Autumn	South Coast	0.5	345.6807	0	172.84035	172.84035
N09273_3	N09273	Dusky flathead	0	0.5	Autumn	South Coast	0.5	345.6807	0	172.84035	172.84035
N09301_1	N09301	Dusky flathead	0.5	0	Winter	Mid South Coast	0.5	318.8515	159.42575	0	159.42575
N09303_1	N09303	Dusky flathead	0	3	Spring	Mid South Coast	3	250.0583	0	750.1749	750.1749
N09346_1	N09346	Dusky flathead	5.5	0	Summer	Mid South Coast	5.5	351.9816	1935.8988	0	1935.8988
N09348_1	N09348	Dusky flathead	1	0	Autumn	Mid South Coast	1	306.5045	306.5045	0	306.5045
N09348_1	N09348	Dusky flathead	2.5	1	Summer	Mid South Coast	3.5	306.5045	766.26125	306.5045	1072.76575
N09348_2	N09348	Dusky flathead	1	0	Autumn	Mid South Coast	1	306.5045	306.5045	0	306.5045
N09348_2	N09348	Dusky flathead	2.5	0	Summer	Mid South Coast	2.5	306.5045	766.26125	0	766.26125
N09353_3	N09353	Dusky flathead	2.5	2	Spring	Mid South Coast	4.5	456.0278	1140.0695	912.0556	2052.1251
N09379_1	N09379	Dusky flathead	1	2	Summer	Mid South Coast	3	169.1802	169.1802	338.3604	507.5406
N09403_1	N09403	Dusky flathead	11	11	Summer	Mid South Coast	22	162.6444	1789.0884	1789.0884	3578.1768
N09403_2	N09403	Dusky flathead	6	6.5	Summer	Mid South Coast	12.5	162.6444	975.8664	1057.1886	2033.055
N09413_1	N09413	Dusky flathead	0	1	Spring	Mid South Coast	1	147.5244	0	147.5244	147.5244
N09413_2	N09413	Dusky flathead	0	1	Spring	Mid South Coast	1	147.5244	0	147.5244	147.5244
N09417_1	N09417	Dusky flathead	1.333333333	4.333333333	Spring	Mid North Coast	5.666666666	186.7422	248.9895999	809.2161999	1058.2058
N09417_1	N09417	Dusky flathead	0.5	0	Autumn	Mid South Coast	0.5	186.7422	93.3711	0	93.3711
N09417_1	N09417	Dusky flathead	1	1	Summer	Mid South Coast	2	186.7422	186.7422	186.7422	373.4844
N09417_3	N09417	Dusky flathead	1.333333333	4.333333333	Spring	Mid North Coast	5.666666666	186.7422	248.9895999	809.2161999	1058.2058
N09417_4	N09417	Dusky flathead	1.333333333	4.333333333	Spring	Mid North Coast	5.666666666	186.7422	248.9895999	809.2161999	1058.2058
N09422_1	N09422	Dusky flathead	2	0	Spring	Mid South Coast	2	590.9081	1181.8162	0	1181.8162
N09422_1	N09422	Dusky flathead	2	0	Summer	Mid South Coast	2	590.9081	1181.8162	0	1181.8162
N09424_1	N09424	Dusky flathead	4	0	Autumn	Mid South Coast	4	407.5338	1630.1352	0	1630.1352
N09426_1	N09426	Dusky flathead	13	0	Autumn	Mid South Coast	13	182.5165	2372.7145	0	2372.7145
N09426_1	N09426	Dusky flathead	3	0	Summer	Mid South Coast	3	182.5165	547.5495	0	547.5495
N09462_1	N09462	Dusky flathead	8	4	Spring	Mid South Coast	12	267.5382	2140.3056	1070.1528	3210.4584
N09462_1	N09462	Dusky flathead	0	0.5	Summer	Mid South Coast	0.5	267.5382	0	133.7691	133.7691
N09462_1	N09462	Dusky flathead	5	0.5	Winter	Mid South Coast	5.5	267.5382	1337.691	133.7691	1471.4601
N09462_2	N09462	Dusky flathead	0	0.5	Summer	Mid South Coast	0.5	267.5382	0	133.7691	133.7691
N09462_2	N09462	Dusky flathead	5	0.5	Winter	Mid South Coast	5.5	267.5382	1337.691	133.7691	1471.4601
N09526_1	N09526	Dusky flathead	0.5	0	Spring	Mid South Coast	0.5	155.1743	77.58715	0	77.58715
N09531_1	N09531	Dusky flathead	0.5	1.5	Autumn	Mid South Coast	2	183.9285	91.96425	275.89275	367.857
N09531_1	N09531	Dusky flathead	2	0	Summer	Mid South Coast	2	183.9285	367.857	0	367.857
N09531_2	N09531	Dusky flathead	0.5	1.5	Autumn	Mid South Coast	2	183.9285	91.96425	275.89275	367.857
N09540_1	N09540	Dusky flathead	0	1	Autumn	Mid South Coast	1	327.6445	0	327.6445	327.6445
N09540_1	N09540	Dusky flathead	1	3	Summer	Mid South Coast	4	327.6445	327.6445	982.9335	1310.578
N09569_1	N09569	Dusky flathead	3	0	Spring	Mid South Coast	3	439.4281	1318.2843	0	1318.2843
N09613_1	N09613	Dusky flathead	0	1	Autumn	Sydney	1	652.5837	0	652.5837	652.5837
N09622_1	N09622	Dusky flathead	3	10	Autumn	Mid South Coast	13	310.9545	932.8635	3109.545	4042.4085
N09622_4	N09622	Dusky flathead	3	10	Autumn	Mid South Coast	13	310.9545	932.8635	3109.545	4042.4085
N09625_1	N09625	Dusky flathead	1	3.5	Winter	Mid South Coast	4.5	115.023	115.023	402.5805	517.6035
N09649_1	N09649	Dusky flathead	0.166666667	0.166666667	Winter	Mid North Coast	0.333333334	409.3428	68.22380014	68.22380014	136.4476003
N09649_2	N09649	Dusky flathead	0.166666667	0.166666667	Winter	Mid North Coast	0.333333334	409.3428	68.22380014	68.22380014	136.4476003
N09649_3	N09649	Dusky flathead	0.166666667	0.166666667	Winter	Mid North Coast	0.333333334	409.3428	68.22380014	68.22380014	136.4476003
N09649_4	N09649	Dusky flathead	0.166666667	0.166666667	Winter	Mid North Coast	0.333333334	409.3428	68.22380014	68.22380014	136.4476003
N09663_1	N09663	Dusky flathead	2	0	Spring	Hunter	2	211.785	423.57	0	423.57
N09663_1	N09663	Dusky flathead	0	4	Spring	South Coast	4	211.785	0	847.14	847.14
N09698_2	N09698	Dusky flathead	1	0	Spring	Mid South Coast	1	353.7483	353.7483	0	353.7483
N09698_2	N09698	Dusky flathead	20	20	Summer	South Coast	40	353.7483	7074.966	7074.966	14149.932
N09722_1	N09722	Dusky flathead	0.25	0	Summer	Mid South Coast	0.25	433.9389	108.484725	0	108.484725
N09722_2	N09722	Dusky flathead	0.25	0	Summer	Mid South Coast	0.25	433.9389	108.484725	0	108.484725
N09722_3	N09722	Dusky flathead	0.25	0	Summer	Mid South Coast	0.25	433.9389	108.484725	0	108.484725
N09722_4	N09722	Dusky flathead	0.25	0	Summer	Mid South Coast	0.25	433.9389	108.484725	0	108.484725
N09732_1	N09732	Dusky flathead	1	0	Spring	Mid North Coast	1	353.2564	353.2564	0	353.2564
N09732_1	N09732	Dusky flathead	9.5	2.5	Autumn	South Coast	12	353.2564	3355.9358	883.141	4239.0768
N09732_1	N09732	Dusky flathead	4	4	Spring	South Coast	8	353.2564	1413.0256	1413.0256	2826.0512
N09732_2	N09732	Dusky flathead	1	3	Spring	Mid South Coast	4	353.2564	353.2564	1059.7692	1413.0256
N09732_2	N09732	Dusky flathead	0.5	0.5	Autumn	South Coast	1	353.2564	176.6282	176.6282	353.2564
N09756_1	N09756	Dusky flathead	0	2	Spring	Mid South Coast	2	310.1473	0	620.2946	620.2946
N09756_1	N09756	Dusky flathead	5	0	Winter	Mid South Coast	5	310.1473	1550.7365	0	1550.7365
N09818_1	N09818	Dusky flathead	0.5	0	Spring	Mid South Coast	0.5	356.3082	178.1541	0	178.1541
N09818_1	N09818	Dusky flathead	0.5	0	Summer	Mid South Coast	0.5	356.3082	178.1541	0	178.1541
N09818_2	N09818	Dusky flathead	0.5	0	Spring	Mid South Coast	0.5	356.3082	178.1541	0	178.1541
N09818_2	N09818	Dusky flathead	0.5	0	Summer	Mid South Coast	0.5	356.3082	178.1541	0	178.1541
N09839_2	N09839	Dusky flathead	7	1	Summer	Mid South Coast	8	214.1017	1498.7119	214.1017	1712.8136
N09869_1	N09869	Dusky flathead	2	4	Summer	Mid North Coast	6	417.7427	835.4854	1670.9708	2506.4562
N09869_1	N09869	Dusky flathead	2	6	Autumn	Mid South Coast	8	417.7427	835.4854	2506.4562	3341.9416
N09875_1	N09875	Dusky flathead	5	0	Summer	Mid South Coast	5	281.1996	1405.998	0	1405.998
N09878_1	N09878	Dusky flathead	4	1.5	Summer	Mid South Coast	5.5	193.9011	775.6044	290.85165	1066.45605
N09878_2	N09878	Dusky flathead	4	1.5	Summer	Mid South Coast	5.5	193.9011	775.6044	290.85165	1066.45605
N09879_1	N09879	Dusky flathead	0.5	0	Spring	Mid South Coast	0.5	332.0711	166.03555	0	166.03555
N09879_1	N09879	Dusky flathead	0.833333333	0	Summer	Mid South Coast	0.833333333	332.0711	276.7259166	0	276.7259166
N09879_4	N09879	Dusky flathead	0.5	0	Spring	Mid South Coast	0.5	332.0711	166.03555	0	166.03555
N09879_4	N09879	Dusky flathead	0.5	0	Summer	Mid South Coast	0.5	332.0711	166.03555	0	166.03555
N09879_5	N09879	Dusky flathead	0.5	0	Spring	Mid South Coast	0.5	332.0711	166.03555	0	166.03555
N09879_5	N09879	Dusky flathead	0.833333333	0	Summer	Mid South Coast	0.833333333	332.0711	276.7259166	0	276.7259166
N09879_6	N09879	Dusky flathead	0.5	0	Spring	Mid South Coast	0.5	332.0711	166.03555	0	166.03555
N09879_6	N09879	Dusky flathead	0.833333333	0	Summer	Mid South Coast	0.833333333	332.0711	276.7259166	0	276.7259166
N09889_1	N09889	Dusky flathead	1	1	Spring	Mid South Coast	2	205.4444	205.4444	205.4444	410.8888
N09904_1	N09904	Dusky flathead	6	1	Autumn	Mid South Coast	7	268.3313	1609.9878	268.3313	1878.3191
N09904_1	N09904	Dusky flathead	15	4	Spring	Mid South Coast	19	268.3313	4024.9695	1073.3252	5098.2947
N09904_1	N09904	Dusky flathead	18	5.5	Summer	Mid South Coast	23.5	268.3313	4829.9634	1475.82215	6305.78555
N09904_2	N09904	Dusky flathead	7	2	Spring	Mid South Coast	9	268.3313	1878.3191	536.6626	2414.9817
N09904_2	N09904	Dusky flathead	1	1.5	Summer	Mid South Coast	2.5	268.3313	268.3313	402.49695	670.82825
N09921_1	N09921	Dusky flathead	1	0	Summer	Mid South Coast	1	198.4183	198.4183	0	198.4183
N09932_1	N09932	Dusky flathead	0.5	0	Summer	Mid South Coast	0.5	196.3832	98.1916	0	98.1916
N09932_2	N09932	Dusky flathead	0.5	0	Summer	Mid South Coast	0.5	196.3832	98.1916	0	98.1916
N09947_1	N09947	Dusky flathead	1	0	Winter	Mid South Coast	1	171.1978	171.1978	0	171.1978
N09963_1	N09963	Dusky flathead	3	0	Autumn	Mid South Coast	3	277.7011	833.1033	0	833.1033
N09963_1	N09963	Dusky flathead	2	0	Summer	Mid South Coast	2	277.7011	555.4022	0	555.4022
N10004_2	N10004	Dusky flathead	2	0	Summer	Mid South Coast	2	180.1873	360.3746	0	360.3746
N10005_1	N10005	Dusky flathead	3	1	Spring	Mid South Coast	4	177.714	533.142	177.714	710.856
N10005_1	N10005	Dusky flathead	1	0	Summer	Mid South Coast	1	177.714	177.714	0	177.714
N10005_1	N10005	Dusky flathead	5	10	Winter	Mid South Coast	15	177.714	888.57	1777.14	2665.71
N10008_1	N10008	Dusky flathead	1	0	Spring	Mid South Coast	1	184.536	184.536	0	184.536
N10010_1	N10010	Dusky flathead	2	3	Autumn	Mid South Coast	5	265.5415	531.083	796.6245	1327.7075
N10010_4	N10010	Dusky flathead	2	3	Autumn	Mid South Coast	5	265.5415	531.083	796.6245	1327.7075
N10017_1	N10017	Dusky flathead	0.5	0	Summer	Mid South Coast	0.5	288.638	144.319	0	144.319
N10017_3	N10017	Dusky flathead	0.5	0	Summer	Mid South Coast	0.5	288.638	144.319	0	144.319
N10028_1	N10028	Dusky flathead	0	6	Spring	North Coast	6	285.5907	0	1713.5442	1713.5442
N10028_1	N10028	Dusky flathead	26	4	Autumn	Mid South Coast	30	285.5907	7425.3582	1142.3628	8567.721
N10028_1	N10028	Dusky flathead	10	2	Spring	Mid South Coast	12	285.5907	2855.907	571.1814	3427.0884
N10028_1	N10028	Dusky flathead	42	28.5	Summer	Mid South Coast	70.5	285.5907	11994.8094	8139.33495	20134.14435
N10028_1	N10028	Dusky flathead	13.5	7.5	Winter	Mid South Coast	21	285.5907	3855.47445	2141.93025	5997.4047
N10028_4	N10028	Dusky flathead	2	0	Spring	Mid South Coast	2	285.5907	571.1814	0	571.1814
N10028_4	N10028	Dusky flathead	3	0	Summer	Mid South Coast	3	285.5907	856.7721	0	856.7721
N10028_4	N10028	Dusky flathead	2.5	1.5	Winter	Mid South Coast	4	285.5907	713.97675	428.38605	1142.3628
N10034_1	N10034	Dusky flathead	4	5	Winter	Mid South Coast	9	102.8971	411.5884	514.4855	926.0739
N10041_1	N10041	Dusky flathead	0	1	Autumn	Mid South Coast	1	149.8274	0	149.8274	149.8274
N10045_1	N10045	Dusky flathead	0.5	0	Summer	Sydney	0.5	298.0783	149.03915	0	149.03915
N10045_2	N10045	Dusky flathead	0.5	0	Summer	Sydney	0.5	298.0783	149.03915	0	149.03915
N10050_1	N10050	Dusky flathead	1	0	Autumn	Mid South Coast	1	214.2141	214.2141	0	214.2141
N10050_1	N10050	Dusky flathead	3	2	Spring	Mid South Coast	5	214.2141	642.6423	428.4282	1071.0705
N10050_1	N10050	Dusky flathead	7.5	4	Summer	Mid South Coast	11.5	214.2141	1606.60575	856.8564	2463.46215
N11044_1	N11044	Dusky flathead	3	5	Winter	North Coast	8	133.7612	401.2836	668.806	1070.0896
N11058_1	N11058	Dusky flathead	1	0	Autumn	North Coast	1	361.3767	361.3767	0	361.3767
N11058_1	N11058	Dusky flathead	0	1	Winter	North Coast	1	361.3767	0	361.3767	361.3767
N11066_2	N11066	Dusky flathead	0.4	0	Summer	North Coast	0.4	195.6662	78.26648	0	78.26648
N11066_3	N11066	Dusky flathead	0.4	0	Summer	North Coast	0.4	195.6662	78.26648	0	78.26648
N11095_1	N11095	Dusky flathead	3	5.5	Autumn	North Coast	8.5	82.8525	248.5575	455.68875	704.24625
N11095_1	N11095	Dusky flathead	0.25	1.5	Summer	North Coast	1.75	82.8525	20.713125	124.27875	144.991875
N11112_3	N11112	Dusky flathead	3	0	Autumn	North Coast	3	167.0807	501.2421	0	501.2421
N11112_3	N11112	Dusky flathead	1	0	Spring	North Coast	1	167.0807	167.0807	0	167.0807
N11124_1	N11124	Dusky flathead	3	1	Autumn	North Coast	4	170.8792	512.6376	170.8792	683.5168
N11124_1	N11124	Dusky flathead	5	0	Spring	North Coast	5	170.8792	854.396	0	854.396
N11129_1	N11129	Dusky flathead	0	2	Winter	North Coast	2	189.3265	0	378.653	378.653
N11129_2	N11129	Dusky flathead	0	1	Autumn	North Coast	1	189.3265	0	189.3265	189.3265
N11147_1	N11147	Dusky flathead	1	2	Spring	North Coast	3	170.1416	170.1416	340.2832	510.4248
N11156_1	N11156	Dusky flathead	0	0.333333333	Spring	North Coast	0.333333333	242.9257	0	80.97523325	80.97523325
N11156_2	N11156	Dusky flathead	0	0.333333333	Spring	North Coast	0.333333333	242.9257	0	80.97523325	80.97523325
N11156_3	N11156	Dusky flathead	0	0.333333333	Spring	North Coast	0.333333333	242.9257	0	80.97523325	80.97523325
N11172_1	N11172	Dusky flathead	2.25	0.75	Spring	North Coast	3	211.2003	475.200675	158.400225	633.6009
N11172_2	N11172	Dusky flathead	2.25	0.75	Spring	North Coast	3	211.2003	475.200675	158.400225	633.6009
N11172_4	N11172	Dusky flathead	2.25	0.75	Spring	North Coast	3	211.2003	475.200675	158.400225	633.6009
N11172_5	N11172	Dusky flathead	2.25	0.75	Spring	North Coast	3	211.2003	475.200675	158.400225	633.6009
N11175_1	N11175	Dusky flathead	1	0	Spring	North Coast	1	169.2383	169.2383	0	169.2383
N11207_2	N11207	Dusky flathead	10	1	Autumn	North Coast	11	170.8624	1708.624	170.8624	1879.4864
N11207_2	N11207	Dusky flathead	14	15	Spring	North Coast	29	170.8624	2392.0736	2562.936	4955.0096
N11207_2	N11207	Dusky flathead	8	9	Summer	North Coast	17	170.8624	1366.8992	1537.7616	2904.6608
N11207_2	N11207	Dusky flathead	6	5	Winter	North Coast	11	170.8624	1025.1744	854.312	1879.4864
N11224_1	N11224	Dusky flathead	0.333333333	0	Summer	North Coast	0.333333333	140.4795	46.82649995	0	46.82649995
N11224_1	N11224	Dusky flathead	1	2	Winter	North Coast	3	140.4795	140.4795	280.959	421.4385
N11242_1	N11242	Dusky flathead	0	5	Summer	North Coast	5	135.2407	0	676.2035	676.2035
N11242_1	N11242	Dusky flathead	1.5	0	Winter	North Coast	1.5	135.2407	202.86105	0	202.86105
N11242_2	N11242	Dusky flathead	0	5	Summer	North Coast	5	135.2407	0	676.2035	676.2035
N11242_2	N11242	Dusky flathead	1.5	0	Winter	North Coast	1.5	135.2407	202.86105	0	202.86105
N11248_1	N11248	Dusky flathead	0.5	0	Autumn	North Coast	0.5	160.4799	80.23995	0	80.23995
N11252_1	N11252	Dusky flathead	0	0.666666667	Summer	North Coast	0.666666667	282.6712	0	188.4474668	188.4474668
N11342_1	N11342	Dusky flathead	1	4	Spring	North Coast	5	268.7731	268.7731	1075.0924	1343.8655
N11386_1	N11386	Dusky flathead	0	2.5	Spring	North Coast	2.5	239.9175	0	599.79375	599.79375
N11386_3	N11386	Dusky flathead	0	2.5	Spring	North Coast	2.5	239.9175	0	599.79375	599.79375
N11386_3	N11386	Dusky flathead	0	108	Winter	North Coast	108	239.9175	0	25911.09	25911.09
N11442_1	N11442	Dusky flathead	1	7	Autumn	North Coast	8	170.2803	170.2803	1191.9621	1362.2424
N11442_1	N11442	Dusky flathead	4	16	Spring	North Coast	20	170.2803	681.1212	2724.4848	3405.606
N11442_1	N11442	Dusky flathead	1	7	Summer	North Coast	8	170.2803	170.2803	1191.9621	1362.2424
N11442_1	N11442	Dusky flathead	2	9	Winter	North Coast	11	170.2803	340.5606	1532.5227	1873.0833
N11443_1	N11443	Dusky flathead	0	0.25	Autumn	North Coast	0.25	208.4213	0	52.105325	52.105325
N11443_1	N11443	Dusky flathead	0	1	Summer	North Coast	1	208.4213	0	208.4213	208.4213
N11443_1	N11443	Dusky flathead	0.5	0	Winter	North Coast	0.5	208.4213	104.21065	0	104.21065
N11500_1	N11500	Dusky flathead	0	1	Summer	North Coast	1	133.046	0	133.046	133.046
N11565_1	N11565	Dusky flathead	0.333333333	3.333333333	Spring	North Coast	3.666666666	236.2247	78.74156659	787.4156666	866.1572332
N11565_2	N11565	Dusky flathead	0.333333333	3.333333333	Spring	North Coast	3.666666666	236.2247	78.74156659	787.4156666	866.1572332
N11565_3	N11565	Dusky flathead	0.333333333	3.333333333	Spring	North Coast	3.666666666	236.2247	78.74156659	787.4156666	866.1572332
N11586_1	N11586	Dusky flathead	0	0.5	Winter	North Coast	0.5	215.9569	0	107.97845	107.97845
N11586_5	N11586	Dusky flathead	0	0.5	Winter	North Coast	0.5	215.9569	0	107.97845	107.97845
N11589_1	N11589	Dusky flathead	1	0	Winter	North Coast	1	243.8843	243.8843	0	243.8843
N11589_4	N11589	Dusky flathead	1	0	Winter	North Coast	1	243.8843	243.8843	0	243.8843
N11675_2	N11675	Dusky flathead	4	4	Spring	North Coast	8	170.5927	682.3708	682.3708	1364.7416
N11679_1	N11679	Dusky flathead	1.333333333	0	Autumn	North Coast	1.333333333	229.8265	306.4353333	0	306.4353333
N11679_1	N11679	Dusky flathead	1	3	Winter	North Coast	4	229.8265	229.8265	689.4795	919.306
N11679_3	N11679	Dusky flathead	1.333333333	0	Autumn	North Coast	1.333333333	229.8265	306.4353333	0	306.4353333
N11679_4	N11679	Dusky flathead	1.333333333	0	Autumn	North Coast	1.333333333	229.8265	306.4353333	0	306.4353333
N11681_1	N11681	Dusky flathead	0.5	0	Summer	North Coast	0.5	151.7262	75.8631	0	75.8631
N11690_1	N11690	Dusky flathead	0	2	Winter	North Coast	2	200.3101	0	400.6202	400.6202
N11709_1	N11709	Dusky flathead	0	0.25	Summer	North Coast	0.25	316.1078	0	79.02695	79.02695
N11709_1	N11709	Dusky flathead	0	1	Winter	North Coast	1	316.1078	0	316.1078	316.1078
N11731_1	N11731	Dusky flathead	3	2	Summer	North Coast	5	323.5807	970.7421	647.1614	1617.9035
N11839_1	N11839	Dusky flathead	0.5	0	Spring	North Coast	0.5	176.1156	88.0578	0	88.0578
N11839_3	N11839	Dusky flathead	0.5	0	Spring	North Coast	0.5	176.1156	88.0578	0	88.0578
N11840_1	N11840	Dusky flathead	0	31	Spring	North Coast	31	182.7943	0	5666.6233	5666.6233
N11856_1	N11856	Dusky flathead	1	0	Spring	North Coast	1	146.1758	146.1758	0	146.1758
N11881_1	N11881	Dusky flathead	0	1	Autumn	North Coast	1	174.1427	0	174.1427	174.1427
N11881_1	N11881	Dusky flathead	0	1	Winter	North Coast	1	174.1427	0	174.1427	174.1427
N11892_1	N11892	Dusky flathead	0	1.5	Spring	North Coast	1.5	71.0204	0	106.5306	106.5306
N11892_2	N11892	Dusky flathead	0	1.5	Spring	North Coast	1.5	71.0204	0	106.5306	106.5306
N11960_2	N11960	Dusky flathead	2	1	Winter	North Coast	3	155.7165	311.433	155.7165	467.1495
N11998_1	N11998	Dusky flathead	0	2	Spring	North Coast	2	182.9802	0	365.9604	365.9604
N11998_1	N11998	Dusky flathead	0	0.333333333	Summer	North Coast	0.333333333	182.9802	0	60.99339994	60.99339994
N11998_1	N11998	Dusky flathead	1	2	Winter	North Coast	3	182.9802	182.9802	365.9604	548.9406
N12022_1	N12022	Dusky flathead	0	0.25	Summer	North Coast	0.25	237.6131	0	59.403275	59.403275
N12022_2	N12022	Dusky flathead	0	0.25	Summer	North Coast	0.25	237.6131	0	59.403275	59.403275
N12022_3	N12022	Dusky flathead	0	0.25	Summer	North Coast	0.25	237.6131	0	59.403275	59.403275
N12022_4	N12022	Dusky flathead	0	0.25	Summer	North Coast	0.25	237.6131	0	59.403275	59.403275
N12041_1	N12041	Dusky flathead	0	0.5	Spring	North Coast	0.5	368.4426	0	184.2213	184.2213
N12041_1	N12041	Dusky flathead	0	0.5	Summer	North Coast	0.5	368.4426	0	184.2213	184.2213
N12041_1	N12041	Dusky flathead	1	2.5	Winter	North Coast	3.5	368.4426	368.4426	921.1065	1289.5491
N12057_1	N12057	Dusky flathead	1	1	Autumn	North Coast	2	254.1999	254.1999	254.1999	508.3998
N12057_1	N12057	Dusky flathead	1	0	Spring	North Coast	1	254.1999	254.1999	0	254.1999
N13001_1	N13001	Dusky flathead	4	2	Autumn	North Coast	6	162.953	651.812	325.906	977.718
N13001_1	N13001	Dusky flathead	2	2	Spring	North Coast	4	162.953	325.906	325.906	651.812
N13001_1	N13001	Dusky flathead	2	1	Summer	North Coast	3	162.953	325.906	162.953	488.859
N13002_1	N13002	Dusky flathead	3	5.333333333	Autumn	North Coast	8.333333333	427.6493	1282.9479	2280.796267	3563.744167
N13002_1	N13002	Dusky flathead	6	2	Spring	North Coast	8	427.6493	2565.8958	855.2986	3421.1944
N13002_1	N13002	Dusky flathead	0.5	0	Summer	North Coast	0.5	427.6493	213.82465	0	213.82465
N13002_1	N13002	Dusky flathead	12	6	Winter	North Coast	18	427.6493	5131.7916	2565.8958	7697.6874
N13002_2	N13002	Dusky flathead	0	0.333333333	Autumn	North Coast	0.333333333	427.6493	0	142.5497665	142.5497665
N13002_5	N13002	Dusky flathead	0	0.333333333	Autumn	North Coast	0.333333333	427.6493	0	142.5497665	142.5497665
N13032_1	N13032	Dusky flathead	0.9	1.5	Autumn	North Coast	2.4	201.0336	180.93024	301.5504	482.48064
N13032_1	N13032	Dusky flathead	0	0.2	Spring	North Coast	0.2	201.0336	0	40.20672	40.20672
N13032_1	N13032	Dusky flathead	0	0.2	Winter	North Coast	0.2	201.0336	0	40.20672	40.20672
N13032_2	N13032	Dusky flathead	0.9	1.5	Autumn	North Coast	2.4	201.0336	180.93024	301.5504	482.48064
N13032_2	N13032	Dusky flathead	0	0.2	Spring	North Coast	0.2	201.0336	0	40.20672	40.20672
N13032_2	N13032	Dusky flathead	0	0.2	Winter	North Coast	0.2	201.0336	0	40.20672	40.20672
N13032_3	N13032	Dusky flathead	0.4	0	Autumn	North Coast	0.4	201.0336	80.41344	0	80.41344
N13032_3	N13032	Dusky flathead	0	0.2	Spring	North Coast	0.2	201.0336	0	40.20672	40.20672
N13032_3	N13032	Dusky flathead	0	0.2	Winter	North Coast	0.2	201.0336	0	40.20672	40.20672
N13032_4	N13032	Dusky flathead	0.4	0	Autumn	North Coast	0.4	201.0336	80.41344	0	80.41344
N13032_4	N13032	Dusky flathead	0	0.2	Spring	North Coast	0.2	201.0336	0	40.20672	40.20672
N13032_4	N13032	Dusky flathead	0	0.2	Winter	North Coast	0.2	201.0336	0	40.20672	40.20672
N13032_5	N13032	Dusky flathead	0.4	0	Autumn	North Coast	0.4	201.0336	80.41344	0	80.41344
N13032_5	N13032	Dusky flathead	0	0.2	Spring	North Coast	0.2	201.0336	0	40.20672	40.20672
N13032_5	N13032	Dusky flathead	0	0.2	Winter	North Coast	0.2	201.0336	0	40.20672	40.20672
N13054_1	N13054	Dusky flathead	0	1	Autumn	North Coast	1	328.9789	0	328.9789	328.9789
N13059_1	N13059	Dusky flathead	2	0	Winter	North Coast	2	213.2227	426.4454	0	426.4454
N13066_1	N13066	Dusky flathead	19	16	Autumn	North Coast	35	124.6553	2368.4507	1994.4848	4362.9355
N13081_1	N13081	Dusky flathead	0	2	Summer	North Coast	2	193.4268	0	386.8536	386.8536
N13100_1	N13100	Dusky flathead	1	0	Autumn	North Coast	1	351.8223	351.8223	0	351.8223
N13100_1	N13100	Dusky flathead	0	1.5	Summer	North Coast	1.5	351.8223	0	527.73345	527.73345
N13100_2	N13100	Dusky flathead	1	0	Autumn	North Coast	1	351.8223	351.8223	0	351.8223
N13100_2	N13100	Dusky flathead	0	1.5	Summer	North Coast	1.5	351.8223	0	527.73345	527.73345
N13112_1	N13112	Dusky flathead	5	3	Spring	North Coast	8	404.7476	2023.738	1214.2428	3237.9808
N13112_1	N13112	Dusky flathead	1	0	Summer	North Coast	1	404.7476	404.7476	0	404.7476
N13177_1	N13177	Dusky flathead	0	1	Summer	Sydney	1	322.9074	0	322.9074	322.9074
N13190_1	N13190	Dusky flathead	0.666666667	0	Summer	Mid North Coast	0.666666667	274.1056	182.7370668	0	182.7370668
N13190_3	N13190	Dusky flathead	0.666666667	0	Summer	Mid North Coast	0.666666667	274.1056	182.7370668	0	182.7370668
N13190_5	N13190	Dusky flathead	0.666666667	0	Summer	Mid North Coast	0.666666667	274.1056	182.7370668	0	182.7370668
N13255_1	N13255	Dusky flathead	0	1	Spring	Mid North Coast	1	201.8039	0	201.8039	201.8039
N13255_1	N13255	Dusky flathead	1	2	Summer	Mid North Coast	3	201.8039	201.8039	403.6078	605.4117
N13364_1	N13364	Dusky flathead	2	0	Summer	Mid North Coast	2	244.3509	488.7018	0	488.7018
N13375_1	N13375	Dusky flathead	0	1	Winter	Mid North Coast	1	440.1168	0	440.1168	440.1168
N13375_2	N13375	Dusky flathead	0	1	Winter	Mid North Coast	1	440.1168	0	440.1168	440.1168
N13391_1	N13391	Dusky flathead	0	1	Summer	Mid North Coast	1	194.148	0	194.148	194.148
N13391_1	N13391	Dusky flathead	0	1	Winter	Mid North Coast	1	194.148	0	194.148	194.148
N13391_2	N13391	Dusky flathead	0	3	Autumn	Mid North Coast	3	194.148	0	582.444	582.444
N13391_2	N13391	Dusky flathead	0	1	Summer	Mid North Coast	1	194.148	0	194.148	194.148
N13391_2	N13391	Dusky flathead	0	2	Winter	Mid North Coast	2	194.148	0	388.296	388.296
N13396_1	N13396	Dusky flathead	1	2	Spring	Mid North Coast	3	417.4784	417.4784	834.9568	1252.4352
N13397_1	N13397	Dusky flathead	2	1	Autumn	Mid North Coast	3	159.7474	319.4948	159.7474	479.2422
N13397_1	N13397	Dusky flathead	0	10	Spring	Mid North Coast	10	159.7474	0	1597.474	1597.474
N13397_1	N13397	Dusky flathead	17	9	Summer	Mid North Coast	26	159.7474	2715.7058	1437.7266	4153.4324
N13422_1	N13422	Dusky flathead	0.333333333	0.5	Spring	Mid North Coast	0.833333333	251.1702	83.72339992	125.5851	209.3084999
N13422_1	N13422	Dusky flathead	1	0	Winter	Mid North Coast	1	251.1702	251.1702	0	251.1702
N13422_2	N13422	Dusky flathead	0.333333333	0.5	Spring	Mid North Coast	0.833333333	251.1702	83.72339992	125.5851	209.3084999
N13422_3	N13422	Dusky flathead	0.333333333	0.5	Spring	Mid North Coast	0.833333333	251.1702	83.72339992	125.5851	209.3084999
N13422_3	N13422	Dusky flathead	1.5	0.5	Winter	Mid North Coast	2	251.1702	376.7553	125.5851	502.3404
N13422_4	N13422	Dusky flathead	7	3	Autumn	Mid North Coast	10	251.1702	1758.1914	753.5106	2511.702
N13422_4	N13422	Dusky flathead	3.333333333	0.5	Spring	Mid North Coast	3.833333333	251.1702	837.2339999	125.5851	962.8190999
N13422_4	N13422	Dusky flathead	3	1	Summer	Mid North Coast	4	251.1702	753.5106	251.1702	1004.6808
N13422_4	N13422	Dusky flathead	1.5	0.5	Winter	Mid North Coast	2	251.1702	376.7553	125.5851	502.3404
N13422_5	N13422	Dusky flathead	0.333333333	0.5	Spring	Mid North Coast	0.833333333	251.1702	83.72339992	125.5851	209.3084999
N13422_6	N13422	Dusky flathead	0.333333333	0.5	Spring	Mid North Coast	0.833333333	251.1702	83.72339992	125.5851	209.3084999
N13442_1	N13442	Dusky flathead	0	0.5	Autumn	North Coast	0.5	241.1063	0	120.55315	120.55315
N13442_1	N13442	Dusky flathead	6	7	Summer	Mid North Coast	13	241.1063	1446.6378	1687.7441	3134.3819
N13442_2	N13442	Dusky flathead	0	0.5	Autumn	North Coast	0.5	241.1063	0	120.55315	120.55315
N13462_1	N13462	Dusky flathead	0	1	Autumn	Mid North Coast	1	291.1861	0	291.1861	291.1861
N13462_1	N13462	Dusky flathead	0.5	2.5	Spring	Mid North Coast	3	291.1861	145.59305	727.96525	873.5583
N13471_1	N13471	Dusky flathead	0.5	0.5	Spring	Mid North Coast	1	173.9379	86.96895	86.96895	173.9379
N13503_1	N13503	Dusky flathead	5.5	2	Autumn	Mid North Coast	7.5	216.1902	1189.0461	432.3804	1621.4265
N13503_2	N13503	Dusky flathead	3.5	1	Autumn	Mid North Coast	4.5	216.1902	756.6657	216.1902	972.8559
N13525_1	N13525	Dusky flathead	2	0	Autumn	Mid North Coast	2	106.3102	212.6204	0	212.6204
N13531_1	N13531	Dusky flathead	0	6	Summer	Mid North Coast	6	442.6989	0	2656.1934	2656.1934
N13542_1	N13542	Dusky flathead	0	0.666666667	Spring	Mid North Coast	0.666666667	226.4014	0	150.9342667	150.9342667
N13542_3	N13542	Dusky flathead	0	0.666666667	Spring	Mid North Coast	0.666666667	226.4014	0	150.9342667	150.9342667
N13542_4	N13542	Dusky flathead	0	0.666666667	Spring	Mid North Coast	0.666666667	226.4014	0	150.9342667	150.9342667
N13543_1	N13543	Dusky flathead	2	4	Spring	Mid North Coast	6	437.3922	874.7844	1749.5688	2624.3532
N13547_1	N13547	Dusky flathead	0	1	Winter	Mid North Coast	1	428.3808	0	428.3808	428.3808
N13555_1	N13555	Dusky flathead	0	2	Summer	North Coast	2	120.363	0	240.726	240.726
N13555_1	N13555	Dusky flathead	1	0	Winter	North Coast	1	120.363	120.363	0	120.363
N13590_1	N13590	Dusky flathead	5.5	11	Autumn	Mid North Coast	16.5	363.3529	1998.44095	3996.8819	5995.32285
N13590_1	N13590	Dusky flathead	11	0	Spring	Mid North Coast	11	363.3529	3996.8819	0	3996.8819
N13590_1	N13590	Dusky flathead	4.5	6.5	Winter	Mid North Coast	11	363.3529	1635.08805	2361.79385	3996.8819
N13590_3	N13590	Dusky flathead	5.5	11	Autumn	Mid North Coast	16.5	363.3529	1998.44095	3996.8819	5995.32285
N13590_3	N13590	Dusky flathead	11	0	Spring	Mid North Coast	11	363.3529	3996.8819	0	3996.8819
N13620_1	N13620	Dusky flathead	3	9	Winter	Mid North Coast	12	161.8747	485.6241	1456.8723	1942.4964
N13623_1	N13623	Dusky flathead	1	0	Winter	Mid North Coast	1	130.0813	130.0813	0	130.0813
N13625_1	N13625	Dusky flathead	0	1.5	Summer	North Coast	1.5	263.8863	0	395.82945	395.82945
N13625_2	N13625	Dusky flathead	0	1.5	Summer	North Coast	1.5	263.8863	0	395.82945	395.82945
N13626_2	N13626	Dusky flathead	0	1	Summer	Mid North Coast	1	145.0262	0	145.0262	145.0262
N13626_2	N13626	Dusky flathead	0.5	0	Winter	Mid North Coast	0.5	145.0262	72.5131	0	72.5131
N13638_1	N13638	Dusky flathead	1	1.5	Spring	Mid North Coast	2.5	583.1913	583.1913	874.78695	1457.97825
N13702_1	N13702	Dusky flathead	0	1	Winter	Mid North Coast	1	300.7359	0	300.7359	300.7359
N13746_1	N13746	Dusky flathead	2.5	0.5	Summer	Mid North Coast	3	283.7255	709.31375	141.86275	851.1765
N13746_2	N13746	Dusky flathead	5.5	1.5	Summer	Mid North Coast	7	283.7255	1560.49025	425.58825	1986.0785
N13774_1	N13774	Dusky flathead	0.5	0.5	Summer	Mid North Coast	1	417.5553	208.77765	208.77765	417.5553
N13776_2	N13776	Dusky flathead	0	0.333333333	Winter	Mid North Coast	0.333333333	267.184	0	89.06133324	89.06133324
N13776_3	N13776	Dusky flathead	0	0.333333333	Winter	Mid North Coast	0.333333333	267.184	0	89.06133324	89.06133324
N13776_4	N13776	Dusky flathead	0	0.333333333	Winter	Mid North Coast	0.333333333	267.184	0	89.06133324	89.06133324
N13851_1	N13851	Dusky flathead	0	1	Summer	Mid North Coast	1	266.6185	0	266.6185	266.6185
N13896_1	N13896	Dusky flathead	0	0.5	Autumn	Mid North Coast	0.5	488.3098	0	244.1549	244.1549
N13896_2	N13896	Dusky flathead	0	0.5	Autumn	Mid North Coast	0.5	488.3098	0	244.1549	244.1549
N13905_1	N13905	Dusky flathead	0	3	Summer	Mid North Coast	3	246.0876	0	738.2628	738.2628
N13906_1	N13906	Dusky flathead	1	3	Summer	Mid North Coast	4	142.634	142.634	427.902	570.536
N13986_1	N13986	Dusky flathead	0	2.5	Summer	Mid North Coast	2.5	411.173	0	1027.9325	1027.9325
N13993_1	N13993	Dusky flathead	0.5	0	Summer	Mid North Coast	0.5	386.3471	193.17355	0	193.17355
N14008_1	N14008	Dusky flathead	0	0.5	Autumn	Mid North Coast	0.5	222.7259	0	111.36295	111.36295
N14008_2	N14008	Dusky flathead	0.333333333	1.166666667	Autumn	Mid North Coast	1.5	222.7259	74.24196659	259.8468834	334.08885
N15019_1	N15019	Dusky flathead	0	0.5	Autumn	Mid South Coast	0.5	172.3656	0	86.1828	86.1828
N15037_1	N15037	Dusky flathead	2	1	Summer	Mid South Coast	3	296.4097	592.8194	296.4097	889.2291
N15037_2	N15037	Dusky flathead	2	1	Summer	Mid South Coast	3	296.4097	592.8194	296.4097	889.2291
N15053_1	N15053	Dusky flathead	0	7	Spring	Mid South Coast	7	171.9075	0	1203.3525	1203.3525
N15092_1	N15092	Dusky flathead	2	4	Spring	Mid South Coast	6	286.362	572.724	1145.448	1718.172
N15101_1	N15101	Dusky flathead	0	0.5	Autumn	Hunter	0.5	379.0536	0	189.5268	189.5268
N15108_1	N15108	Dusky flathead	1	1.5	Summer	Mid South Coast	2.5	217.5405	217.5405	326.31075	543.85125
N15108_1	N15108	Dusky flathead	0.5	2	Summer	South Coast	2.5	217.5405	108.77025	435.081	543.85125
N15108_2	N15108	Dusky flathead	1	1.5	Summer	Mid South Coast	2.5	217.5405	217.5405	326.31075	543.85125
N15108_2	N15108	Dusky flathead	0.5	2	Summer	South Coast	2.5	217.5405	108.77025	435.081	543.85125
N15110_1	N15110	Dusky flathead	0	1	Winter	Hunter	1	154.4919	0	154.4919	154.4919
N15111_1	N15111	Dusky flathead	7.5	14.5	Autumn	Sydney	22	271.9161	2039.37075	3942.78345	5982.1542
N15215_1	N15215	Dusky flathead	1	0	Summer	Mid North Coast	1	458.2467	458.2467	0	458.2467
N15215_1	N15215	Dusky flathead	0	1	Winter	Sydney	1	458.2467	0	458.2467	458.2467
N15215_3	N15215	Dusky flathead	1	0	Summer	Mid North Coast	1	458.2467	458.2467	0	458.2467
N15294_1	N15294	Dusky flathead	0	0.4	Summer	Mid North Coast	0.4	328.6969	0	131.47876	131.47876
N15294_2	N15294	Dusky flathead	0	0.4	Summer	Mid North Coast	0.4	328.6969	0	131.47876	131.47876
N15294_3	N15294	Dusky flathead	0	0.4	Summer	Mid North Coast	0.4	328.6969	0	131.47876	131.47876
N15294_4	N15294	Dusky flathead	0	0.4	Summer	Mid North Coast	0.4	328.6969	0	131.47876	131.47876
N15294_5	N15294	Dusky flathead	0	0.4	Summer	Mid North Coast	0.4	328.6969	0	131.47876	131.47876
N15411_5	N15411	Dusky flathead	0	0.5	Autumn	Hunter	0.5	264.612	0	132.306	132.306
N15411_5	N15411	Dusky flathead	0.5	0	Summer	Hunter	0.5	264.612	132.306	0	132.306
N15435_1	N15435	Dusky flathead	2.75	1.25	Autumn	Hunter	4	327.5725	900.824375	409.465625	1310.29
N15435_1	N15435	Dusky flathead	0	0.333333333	Winter	Hunter	0.333333333	327.5725	0	109.1908332	109.1908332
N15435_2	N15435	Dusky flathead	2.75	1.25	Autumn	Hunter	4	327.5725	900.824375	409.465625	1310.29
N15435_3	N15435	Dusky flathead	2.75	1.25	Autumn	Hunter	4	327.5725	900.824375	409.465625	1310.29
N15435_3	N15435	Dusky flathead	0	0.333333333	Winter	Hunter	0.333333333	327.5725	0	109.1908332	109.1908332
N15435_4	N15435	Dusky flathead	2.75	1.25	Autumn	Hunter	4	327.5725	900.824375	409.465625	1310.29
N15435_4	N15435	Dusky flathead	0	0.333333333	Winter	Hunter	0.333333333	327.5725	0	109.1908332	109.1908332
N15686_1	N15686	Dusky flathead	0.5	0	Autumn	North Coast	0.5	194.3543	97.17715	0	97.17715
N15686_1	N15686	Dusky flathead	1	0	Summer	North Coast	1	194.3543	194.3543	0	194.3543
N15686_2	N15686	Dusky flathead	0.5	0	Autumn	North Coast	0.5	194.3543	97.17715	0	97.17715
N15686_2	N15686	Dusky flathead	1	0	Summer	North Coast	1	194.3543	194.3543	0	194.3543
N15729_1	N15729	Dusky flathead	0	0.5	Spring	North Coast	0.5	200.4289	0	100.21445	100.21445
N15729_2	N15729	Dusky flathead	0	0.5	Spring	North Coast	0.5	200.4289	0	100.21445	100.21445
N15750_1	N15750	Dusky flathead	0.5	0	Summer	Mid North Coast	0.5	241.6066	120.8033	0	120.8033
N15750_4	N15750	Dusky flathead	0.5	0	Summer	Mid North Coast	0.5	241.6066	120.8033	0	120.8033
N15783_1	N15783	Dusky flathead	0	3	Autumn	North Coast	3	132.9612	0	398.8836	398.8836
N15821_1	N15821	Dusky flathead	1	0	Spring	North Coast	1	283.5885	283.5885	0	283.5885
N15895_1	N15895	Dusky flathead	2	2	Autumn	Mid South Coast	4	176.985	353.97	353.97	707.94
N15964_1	N15964	Dusky flathead	0	2	Spring	Hunter	2	257.1427	0	514.2854	514.2854
N15969_2	N15969	Dusky flathead	0	0.5	Summer	North Coast	0.5	386.6984	0	193.3492	193.3492
N15969_3	N15969	Dusky flathead	0	0.5	Summer	North Coast	0.5	386.6984	0	193.3492	193.3492
N15982_1	N15982	Dusky flathead	0	1	Summer	Mid North Coast	1	367.4997	0	367.4997	367.4997
N16207_1	N16207	Dusky flathead	1.5	1.666666667	Summer	North Coast	3.166666667	190.5134	285.7701	317.5223334	603.2924334
N16207_2	N16207	Dusky flathead	1.5	1.666666667	Summer	North Coast	3.166666667	190.5134	285.7701	317.5223334	603.2924334
N17124_1	N17124	Dusky flathead	1	0	Autumn	Hunter	1	126.3454	126.3454	0	126.3454
N17572_3	N17572	Dusky flathead	0.5	0	Autumn	Mid North Coast	0.5	107.7428	53.8714	0	53.8714
N17702_1	N17702	Dusky flathead	0	1	Summer	Hunter	1	129.3636	0	129.3636	129.3636
N17815_1	N17815	Dusky flathead	0.666666667	0	Spring	Hunter	0.666666667	197.7073	131.8048667	0	131.8048667
N17836_1	N17836	Dusky flathead	1	0	Autumn	Hunter	1	116.6416	116.6416	0	116.6416
N17912_1	N17912	Dusky flathead	0	0.5	Summer	Hunter	0.5	128.8085	0	64.40425	64.40425
N17912_4	N17912	Dusky flathead	0	0.5	Summer	Hunter	0.5	128.8085	0	64.40425	64.40425
N17915_1	N17915	Dusky flathead	0	1.5	Spring	Hunter	1.5	40.6348	0	60.9522	60.9522
N17915_3	N17915	Dusky flathead	0	1.5	Spring	Hunter	1.5	40.6348	0	60.9522	60.9522
N17968_1	N17968	Dusky flathead	0.25	0.583333333	Autumn	Mid North Coast	0.833333333	137.7718	34.44295	80.36688329	114.8098333
N17968_1	N17968	Dusky flathead	0	1	Winter	Hunter	1	137.7718	0	137.7718	137.7718
N17968_3	N17968	Dusky flathead	0.25	0.25	Autumn	Mid North Coast	0.5	137.7718	34.44295	34.44295	68.8859
N17968_4	N17968	Dusky flathead	0.25	0.583333333	Autumn	Mid North Coast	0.833333333	137.7718	34.44295	80.36688329	114.8098333
N17968_5	N17968	Dusky flathead	0.25	0.583333333	Autumn	Mid North Coast	0.833333333	137.7718	34.44295	80.36688329	114.8098333
N19047_1	N19047	Dusky flathead	1	1	Autumn	South Coast	2	106.6549	106.6549	106.6549	213.3098
N19047_1	N19047	Dusky flathead	1	13	Spring	South Coast	14	106.6549	106.6549	1386.5137	1493.1686
N19047_1	N19047	Dusky flathead	13.5	45	Winter	South Coast	58.5	106.6549	1439.84115	4799.4705	6239.31165
N19047_2	N19047	Dusky flathead	1	1	Autumn	South Coast	2	106.6549	106.6549	106.6549	213.3098
N19050_1	N19050	Dusky flathead	0	2	Spring	South Coast	2	125.4137	0	250.8274	250.8274
N19090_1	N19090	Dusky flathead	4	7	Autumn	South Coast	11	220.6339	882.5356	1544.4373	2426.9729
N19090_1	N19090	Dusky flathead	1.333333333	3	Spring	South Coast	4.333333333	220.6339	294.1785333	661.9017	956.0802333
N19090_1	N19090	Dusky flathead	6	6	Summer	South Coast	12	220.6339	1323.8034	1323.8034	2647.6068
N19114_2	N19114	Dusky flathead	2	1	Summer	Mid South Coast	3	207.3935	414.787	207.3935	622.1805
N19148_2	N19148	Dusky flathead	0	1.5	Summer	Mid South Coast	1.5	225.1106	0	337.6659	337.6659
N19148_3	N19148	Dusky flathead	0	1.5	Summer	Mid South Coast	1.5	225.1106	0	337.6659	337.6659
N19250_1	N19250	Dusky flathead	6.333333333	1	Autumn	South Coast	7.333333333	103.0867	652.8824333	103.0867	755.9691333
N19268_1	N19268	Dusky flathead	3	11	Summer	South Coast	14	294.7996	884.3988	3242.7956	4127.1944
N19282_1	N19282	Dusky flathead	0	0.25	Autumn	Mid South Coast	0.25	300.9298	0	75.23245	75.23245
N19282_4	N19282	Dusky flathead	0	0.25	Autumn	Mid South Coast	0.25	300.9298	0	75.23245	75.23245
N19282_5	N19282	Dusky flathead	0	0.25	Autumn	Mid South Coast	0.25	300.9298	0	75.23245	75.23245
N19343_1	N19343	Dusky flathead	0	20	Spring	South Coast	20	241.7997	0	4835.994	4835.994
N19354_1	N19354	Dusky flathead	3	0	Summer	Mid South Coast	3	200.8698	602.6094	0	602.6094
N19364_1	N19364	Dusky flathead	0	0.5	Summer	South Coast	0.5	286.0801	0	143.04005	143.04005
N19364_2	N19364	Dusky flathead	0	0.5	Summer	South Coast	0.5	286.0801	0	143.04005	143.04005
N19366_6	N19366	Dusky flathead	0	0.25	Summer	South Coast	0.25	186.5624	0	46.6406	46.6406
N19385_1	N19385	Dusky flathead	0.333333333	0	Spring	Mid South Coast	0.333333333	154.8451	51.61503328	0	51.61503328
N19385_1	N19385	Dusky flathead	0.5	0	Autumn	South Coast	0.5	154.8451	77.42255	0	77.42255
N19385_3	N19385	Dusky flathead	0.333333333	0	Spring	Mid South Coast	0.333333333	154.8451	51.61503328	0	51.61503328
N19385_4	N19385	Dusky flathead	0.333333333	0	Spring	Mid South Coast	0.333333333	154.8451	51.61503328	0	51.61503328
N19385_4	N19385	Dusky flathead	0.5	0	Autumn	South Coast	0.5	154.8451	77.42255	0	77.42255
N19393_1	N19393	Dusky flathead	2	0	Summer	South Coast	2	229.6806	459.3612	0	459.3612
N19423_1	N19423	Dusky flathead	0	0.5	Spring	Mid South Coast	0.5	288.9004	0	144.4502	144.4502
N19423_1	N19423	Dusky flathead	0.6	0	Summer	Mid South Coast	0.6	288.9004	173.34024	0	173.34024
N19423_2	N19423	Dusky flathead	0.6	0	Summer	Mid South Coast	0.6	288.9004	173.34024	0	173.34024
N19423_3	N19423	Dusky flathead	1.2	0	Summer	Mid South Coast	1.2	288.9004	346.68048	0	346.68048
N19423_4	N19423	Dusky flathead	1.2	0	Summer	Mid South Coast	1.2	288.9004	346.68048	0	346.68048
N19423_5	N19423	Dusky flathead	1.2	0	Summer	Mid South Coast	1.2	288.9004	346.68048	0	346.68048
N19476_1	N19476	Dusky flathead	2	0	Spring	South Coast	2	258.1698	516.3396	0	516.3396
N19476_1	N19476	Dusky flathead	0	5	Summer	South Coast	5	258.1698	0	1290.849	1290.849
N19476_4	N19476	Dusky flathead	0	5	Summer	South Coast	5	258.1698	0	1290.849	1290.849
N19509_1	N19509	Dusky flathead	26	1	Summer	South Coast	27	124.7296	3242.9696	124.7296	3367.6992
N19534_1	N19534	Dusky flathead	5	1.5	Autumn	South Coast	6.5	228.9434	1144.717	343.4151	1488.1321
N19534_1	N19534	Dusky flathead	4.333333333	2.333333333	Spring	South Coast	6.666666666	228.9434	992.0880666	534.2012666	1526.289333
N19534_2	N19534	Dusky flathead	5	1.5	Autumn	South Coast	6.5	228.9434	1144.717	343.4151	1488.1321
N19534_2	N19534	Dusky flathead	1.333333333	1.333333333	Spring	South Coast	2.666666666	228.9434	305.2578666	305.2578666	610.5157332
N19534_3	N19534	Dusky flathead	1.333333333	1.333333333	Spring	South Coast	2.666666666	228.9434	305.2578666	305.2578666	610.5157332
N19551_1	N19551	Dusky flathead	0.5	1	Autumn	Mid South Coast	1.5	76.1955	38.09775	76.1955	114.29325
N19551_1	N19551	Dusky flathead	0	3	Spring	Mid South Coast	3	76.1955	0	228.5865	228.5865
N19551_1	N19551	Dusky flathead	1	9	Summer	Mid South Coast	10	76.1955	76.1955	685.7595	761.955
N19551_1	N19551	Dusky flathead	0	0.5	Autumn	South Coast	0.5	76.1955	0	38.09775	38.09775
N19551_1	N19551	Dusky flathead	4	6	Spring	South Coast	10	76.1955	304.782	457.173	761.955
N19585_2	N19585	Dusky flathead	1.5	5	Autumn	South Coast	6.5	366.8726	550.3089	1834.363	2384.6719
N19647_1	N19647	Dusky flathead	1.5	0.5	Autumn	Mid South Coast	2	80.6738	121.0107	40.3369	161.3476
N19647_1	N19647	Dusky flathead	0	0.5	Spring	Mid South Coast	0.5	80.6738	0	40.3369	40.3369
N19647_1	N19647	Dusky flathead	0	1.5	Summer	Mid South Coast	1.5	80.6738	0	121.0107	121.0107
N19647_2	N19647	Dusky flathead	1.5	0.5	Autumn	Mid South Coast	2	80.6738	121.0107	40.3369	161.3476
N19647_2	N19647	Dusky flathead	0	0.5	Spring	Mid South Coast	0.5	80.6738	0	40.3369	40.3369
N19647_2	N19647	Dusky flathead	0	0.5	Summer	Mid South Coast	0.5	80.6738	0	40.3369	40.3369
N19667_1	N19667	Dusky flathead	0.5	0	Spring	Mid South Coast	0.5	141.3061	70.65305	0	70.65305
N19667_1	N19667	Dusky flathead	0.5	0	Summer	Mid South Coast	0.5	141.3061	70.65305	0	70.65305
N19667_2	N19667	Dusky flathead	0.5	0	Summer	Mid South Coast	0.5	141.3061	70.65305	0	70.65305
N19667_3	N19667	Dusky flathead	0.5	0	Spring	Mid South Coast	0.5	141.3061	70.65305	0	70.65305
N19689_1	N19689	Dusky flathead	6.333333333	5.166666667	Autumn	South Coast	11.5	218.8609	1386.119033	1130.781317	2516.90035
N19695_1	N19695	Dusky flathead	6	4	Summer	South Coast	10	104.8956	629.3736	419.5824	1048.956
N19711_1	N19711	Dusky flathead	14.5	1	Summer	Mid South Coast	15.5	147.1191	2133.22695	147.1191	2280.34605
N19718_1	N19718	Dusky flathead	0	0.333333333	Summer	South Coast	0.333333333	236.8044	0	78.93479992	78.93479992
N19720_1	N19720	Dusky flathead	1	0	Summer	South Coast	1	237.0617	237.0617	0	237.0617
N19726_1	N19726	Dusky flathead	0	2	Spring	Sydney	2	173.3097	0	346.6194	346.6194
N19726_1	N19726	Dusky flathead	0.5	0	Summer	Mid South Coast	0.5	173.3097	86.65485	0	86.65485
N19726_1	N19726	Dusky flathead	1	1	Autumn	South Coast	2	173.3097	173.3097	173.3097	346.6194
N19726_1	N19726	Dusky flathead	0	1	Spring	South Coast	1	173.3097	0	173.3097	173.3097
N19726_1	N19726	Dusky flathead	0	0.75	Winter	South Coast	0.75	173.3097	0	129.982275	129.982275
N19726_2	N19726	Dusky flathead	0.5	0	Summer	Mid South Coast	0.5	173.3097	86.65485	0	86.65485
N19726_2	N19726	Dusky flathead	1	1	Autumn	South Coast	2	173.3097	173.3097	173.3097	346.6194
N19726_2	N19726	Dusky flathead	0	1	Spring	South Coast	1	173.3097	0	173.3097	173.3097
N19726_2	N19726	Dusky flathead	0	0.75	Winter	South Coast	0.75	173.3097	0	129.982275	129.982275
N19727_1	N19727	Dusky flathead	7	0	Autumn	Mid South Coast	7	164.0308	1148.2156	0	1148.2156
N19727_1	N19727	Dusky flathead	10	4	Summer	Mid South Coast	14	164.0308	1640.308	656.1232	2296.4312
N19731_1	N19731	Dusky flathead	8	10	Spring	South Coast	18	119.3646	954.9168	1193.646	2148.5628
N19731_2	N19731	Dusky flathead	8	10	Spring	South Coast	18	119.3646	954.9168	1193.646	2148.5628
N19778_1	N19778	Dusky flathead	0	1	Autumn	Mid South Coast	1	141.6912	0	141.6912	141.6912
N19787_1	N19787	Dusky flathead	0	1	Autumn	South Coast	1	147.5852	0	147.5852	147.5852
N19787_2	N19787	Dusky flathead	0	1	Autumn	South Coast	1	147.5852	0	147.5852	147.5852
N19826_1	N19826	Dusky flathead	4.5	0.5	Autumn	South Coast	5	76.4038	343.8171	38.2019	382.019
N19826_2	N19826	Dusky flathead	4.5	0.5	Autumn	South Coast	5	76.4038	343.8171	38.2019	382.019
N21194_1	N21194	Dusky flathead	0.5	0	Summer	South Coast	0.5	272.8615	136.43075	0	136.43075
N21194_4	N21194	Dusky flathead	0.5	0	Summer	South Coast	0.5	272.8615	136.43075	0	136.43075
N21354_1	N21354	Dusky flathead	1	0	Spring	North Coast	1	250.6366	250.6366	0	250.6366
N21565_1	N21565	Dusky flathead	0	2	Summer	Mid South Coast	2	136.5999	0	273.1998	273.1998
N21617_1	N21617	Dusky flathead	1	0	Spring	South Coast	1	236.4796	236.4796	0	236.4796
N21678_1	N21678	Dusky flathead	0	0.5	Autumn	Mid South Coast	0.5	156.3659	0	78.18295	78.18295
N21678_1	N21678	Dusky flathead	3	0	Summer	South Coast	3	156.3659	469.0977	0	469.0977
N21678_2	N21678	Dusky flathead	0	0.5	Autumn	Mid South Coast	0.5	156.3659	0	78.18295	78.18295
N21678_2	N21678	Dusky flathead	1	0	Summer	South Coast	1	156.3659	156.3659	0	156.3659
N21808_1	N21808	Dusky flathead	0.366666667	0.166666667	Autumn	Mid South Coast	0.533333334	356.714	130.7951335	59.45233345	190.2474669
N21808_2	N21808	Dusky flathead	0.366666667	0.166666667	Autumn	Mid South Coast	0.533333334	356.714	130.7951335	59.45233345	190.2474669
N21808_3	N21808	Dusky flathead	0.166666667	0.166666667	Autumn	Mid South Coast	0.333333334	356.714	59.45233345	59.45233345	118.9046669
N21808_4	N21808	Dusky flathead	0.366666667	0.166666667	Autumn	Mid South Coast	0.533333334	356.714	130.7951335	59.45233345	190.2474669
N21808_5	N21808	Dusky flathead	0.366666667	0.166666667	Autumn	Mid South Coast	0.533333334	356.714	130.7951335	59.45233345	190.2474669
N21808_6	N21808	Dusky flathead	0.366666667	0.166666667	Autumn	Mid South Coast	0.533333334	356.714	130.7951335	59.45233345	190.2474669
N21856_1	N21856	Dusky flathead	0	0.5	Summer	Mid North Coast	0.5	154.8287	0	77.41435	77.41435
N21856_2	N21856	Dusky flathead	0	0.5	Summer	Mid North Coast	0.5	154.8287	0	77.41435	77.41435
N21952_1	N21952	Dusky flathead	1.5	1	Summer	Mid South Coast	2.5	101.3016	151.9524	101.3016	253.254
N21952_1	N21952	Dusky flathead	0	1	Winter	Mid South Coast	1	101.3016	0	101.3016	101.3016
N21994_1	N21994	Dusky flathead	12.5	26	Winter	Mid North Coast	38.5	89.7381	1121.72625	2333.1906	3454.91685
N21994_2	N21994	Dusky flathead	7	8.5	Winter	Mid North Coast	15.5	89.7381	628.1667	762.77385	1390.94055
N22022_1	N22022	Dusky flathead	0.5	0	Autumn	Mid South Coast	0.5	65.3434	32.6717	0	32.6717
N22022_1	N22022	Dusky flathead	1	0	Spring	Mid South Coast	1	65.3434	65.3434	0	65.3434
N22072_1	N22072	Dusky flathead	2	1	Autumn	South Coast	3	167.2175	334.435	167.2175	501.6525
N23131_1	N23131	Dusky flathead	0	2	Summer	Mid South Coast	2	109.9868	0	219.9736	219.9736
N23152_1	N23152	Dusky flathead	1	2	Autumn	South Coast	3	142.822	142.822	285.644	428.466
N23152_1	N23152	Dusky flathead	2.5	1	Summer	South Coast	3.5	142.822	357.055	142.822	499.877
N23152_2	N23152	Dusky flathead	1	2	Autumn	South Coast	3	142.822	142.822	285.644	428.466
N23152_2	N23152	Dusky flathead	2.5	1	Summer	South Coast	3.5	142.822	357.055	142.822	499.877
N23194_1	N23194	Dusky flathead	0.666666667	2	Spring	Sydney	2.666666667	268.2207	178.8138001	536.4414	715.2552001
N23194_1	N23194	Dusky flathead	0	1	Winter	Sydney	1	268.2207	0	268.2207	268.2207
N23200_1	N23200	Dusky flathead	1	1.25	Spring	Mid South Coast	2.25	233.6395	233.6395	292.049375	525.688875
N23200_2	N23200	Dusky flathead	1	1.25	Spring	Mid South Coast	2.25	233.6395	233.6395	292.049375	525.688875
N23200_3	N23200	Dusky flathead	1	1.25	Spring	Mid South Coast	2.25	233.6395	233.6395	292.049375	525.688875
N23200_4	N23200	Dusky flathead	1	1.25	Spring	Mid South Coast	2.25	233.6395	233.6395	292.049375	525.688875
N23256_1	N23256	Dusky flathead	0.75	12.5	Winter	South Coast	13.25	185.8196	139.3647	2322.745	2462.1097
N23256_2	N23256	Dusky flathead	0.75	12.5	Winter	South Coast	13.25	185.8196	139.3647	2322.745	2462.1097
N23256_3	N23256	Dusky flathead	0.75	12.5	Winter	South Coast	13.25	185.8196	139.3647	2322.745	2462.1097
N23256_4	N23256	Dusky flathead	0.75	12.5	Winter	South Coast	13.25	185.8196	139.3647	2322.745	2462.1097
N23276_2	N23276	Dusky flathead	1	0	Summer	Mid South Coast	1	201.4255	201.4255	0	201.4255
N23564_2	N23564	Dusky flathead	0	1	Summer	South Coast	1	356.0375	0	356.0375	356.0375
N23602_1	N23602	Dusky flathead	0	0.4	Winter	Mid South Coast	0.4	228.875	0	91.55	91.55
N23602_2	N23602	Dusky flathead	0	0.4	Winter	Mid South Coast	0.4	228.875	0	91.55	91.55
N23602_3	N23602	Dusky flathead	0	0.4	Winter	Mid South Coast	0.4	228.875	0	91.55	91.55
N23602_4	N23602	Dusky flathead	0	0.4	Winter	Mid South Coast	0.4	228.875	0	91.55	91.55
N23602_5	N23602	Dusky flathead	0	0.4	Winter	Mid South Coast	0.4	228.875	0	91.55	91.55
N23607_1	N23607	Dusky flathead	2	0	Summer	Mid South Coast	2	452.329	904.658	0	904.658
N23607_2	N23607	Dusky flathead	2	0	Summer	Mid South Coast	2	452.329	904.658	0	904.658
N23627_1	N23627	Dusky flathead	0.5	0	Summer	Mid North Coast	0.5	124.3128	62.1564	0	62.1564
N23627_1	N23627	Dusky flathead	0	2	Autumn	Mid South Coast	2	124.3128	0	248.6256	248.6256
N23630_1	N23630	Dusky flathead	0	3	Autumn	South Coast	3	98.9431	0	296.8293	296.8293
N23675_1	N23675	Dusky flathead	2	1	Autumn	Mid South Coast	3	187.0222	374.0444	187.0222	561.0666
N23675_1	N23675	Dusky flathead	4	1	Summer	Mid South Coast	5	187.0222	748.0888	187.0222	935.111
N23699_2	N23699	Dusky flathead	0	0.5	Autumn	South Coast	0.5	225.5269	0	112.76345	112.76345
N23699_3	N23699	Dusky flathead	0	0.5	Autumn	South Coast	0.5	225.5269	0	112.76345	112.76345
N23699_3	N23699	Dusky flathead	0	0.75	Summer	South Coast	0.75	225.5269	0	169.145175	169.145175
N23699_4	N23699	Dusky flathead	0	0.75	Summer	South Coast	0.75	225.5269	0	169.145175	169.145175
N23699_5	N23699	Dusky flathead	0	0.75	Summer	South Coast	0.75	225.5269	0	169.145175	169.145175
N23702_1	N23702	Dusky flathead	1	2	Summer	Hunter	3	133.922	133.922	267.844	401.766
N23710_1	N23710	Dusky flathead	0	4	Spring	Mid South Coast	4	273.8431	0	1095.3724	1095.3724
N23710_1	N23710	Dusky flathead	0	10	Winter	Mid South Coast	10	273.8431	0	2738.431	2738.431
N23726_1	N23726	Dusky flathead	0	8	Autumn	South Coast	8	193.387	0	1547.096	1547.096
N23726_1	N23726	Dusky flathead	0	10	Summer	South Coast	10	193.387	0	1933.87	1933.87
N23726_3	N23726	Dusky flathead	0	10	Summer	South Coast	10	193.387	0	1933.87	1933.87
N23759_1	N23759	Dusky flathead	7.5	0.5	Autumn	Mid South Coast	8	415.1437	3113.57775	207.57185	3321.1496
N23759_1	N23759	Dusky flathead	8	2.5	Autumn	South Coast	10.5	415.1437	3321.1496	1037.85925	4359.00885
N23759_1	N23759	Dusky flathead	42.5	18	Spring	South Coast	60.5	415.1437	17643.60725	7472.5866	25116.19385
N23759_1	N23759	Dusky flathead	18.5	9	Summer	South Coast	27.5	415.1437	7680.15845	3736.2933	11416.45175
N23802_1	N23802	Dusky flathead	2	0	Winter	Mid South Coast	2	429.8401	859.6802	0	859.6802
N23802_1	N23802	Dusky flathead	3	3	Winter	South Coast	6	429.8401	1289.5203	1289.5203	2579.0406
N23839_1	N23839	Dusky flathead	0	2.333333333	Summer	Mid South Coast	2.333333333	257.5787	0	601.0169666	601.0169666
N23839_1	N23839	Dusky flathead	0	1	Winter	Mid South Coast	1	257.5787	0	257.5787	257.5787
N23839_2	N23839	Dusky flathead	0	2.333333333	Summer	Mid South Coast	2.333333333	257.5787	0	601.0169666	601.0169666
N23839_3	N23839	Dusky flathead	0	2.333333333	Summer	Mid South Coast	2.333333333	257.5787	0	601.0169666	601.0169666
N23926_1	N23926	Dusky flathead	2	0	Summer	Mid South Coast	2	154.217	308.434	0	308.434
N23968_1	N23968	Dusky flathead	3	0	Spring	South Coast	3	65.244	195.732	0	195.732
N23990_3	N23990	Dusky flathead	2	0	Summer	South Coast	2	227.2385	454.477	0	454.477
N23990_4	N23990	Dusky flathead	2	0	Summer	South Coast	2	227.2385	454.477	0	454.477
N23992_1	N23992	Dusky flathead	0	2	Summer	Mid North Coast	2	65.244	0	130.488	130.488
N23992_1	N23992	Dusky flathead	0	1	Summer	Mid South Coast	1	65.244	0	65.244	65.244
N24021_1	N24021	Dusky flathead	0	5	Autumn	South Coast	5	261.6592	0	1308.296	1308.296
N24148_1	N24148	Dusky flathead	0	0.333333333	Autumn	Mid South Coast	0.333333333	166.2365	0	55.41216661	55.41216661
N24148_3	N24148	Dusky flathead	0	0.333333333	Autumn	Mid South Coast	0.333333333	166.2365	0	55.41216661	55.41216661
N24148_4	N24148	Dusky flathead	0	0.333333333	Autumn	Mid South Coast	0.333333333	166.2365	0	55.41216661	55.41216661
N24156_3	N24156	Dusky flathead	5	3	Autumn	Mid South Coast	8	166.2675	831.3375	498.8025	1330.14
N24156_3	N24156	Dusky flathead	4	0	Summer	Mid South Coast	4	166.2675	665.07	0	665.07
N24180_1	N24180	Dusky flathead	0	1	Winter	South Coast	1	204.0655	0	204.0655	204.0655
N24182_1	N24182	Dusky flathead	2	0	Autumn	Mid South Coast	2	375.709	751.418	0	751.418
N24182_1	N24182	Dusky flathead	0	3.5	Spring	Mid South Coast	3.5	375.709	0	1314.9815	1314.9815
N24182_1	N24182	Dusky flathead	15	15	Summer	Mid South Coast	30	375.709	5635.635	5635.635	11271.27
N24195_1	N24195	Dusky flathead	1.5	0	Autumn	South Coast	1.5	153.6451	230.46765	0	230.46765
N24195_2	N24195	Dusky flathead	1.5	0	Autumn	South Coast	1.5	153.6451	230.46765	0	230.46765
N24233_1	N24233	Dusky flathead	3	0	Summer	South Coast	3	207.9286	623.7858	0	623.7858
N24253_1	N24253	Dusky flathead	0	1	Autumn	Mid South Coast	1	180.1505	0	180.1505	180.1505
N24253_1	N24253	Dusky flathead	2	1	Spring	Mid South Coast	3	180.1505	360.301	180.1505	540.4515
